# Supplementary material for: Streptococcus mutans copes with heat stress by multiple transcriptional regulons modulating virulence and energy metabolism
Source: Sci Rep. 2015 Aug 7;5:12929. doi: 10.1038/srep12929 (PMC4528225; doi:10.1038/srep12929)
Supplement: Supplementary Dataset 1 [file srep12929-s2.xls]

## Sheet: author information
Streptococcus mutans copes with heat stress by multiple transcriptional regulons modulating virulence and energy metabolism Chengcheng Liu1, 4, 5#, Yulong Niu3#, Xuedong Zhou1, 2, Xin Zheng1, 2, Shida Wang1, Qiang Guo1, Yuqing Li1, Mingyun Li1, Jiyao Li1, 2, Yi Yang3, Yi Ding1, 4, Richard J. Lamont5, Xin Xu1, 2* 1State Key Laboratory of Oral Disease, West China Hospital of Stomatology, Sichuan Un…

## Sheet: TableS1
Table S1 The expression of genes under 42° compared to 37℃ in S. mutans (red： fold change > 1.5 and P≤0.05; green: fold change < 0.66 and P ≤0.05)
	Count	Gene Name	GeneSymbol	Fold Change						Annotation	FDR	P-value	FDR	P-value	FDR	P-value	FDR	P-value	FDR	P-value	FDR	P-value
				5 min	10 min	15 min	30 min	45 min	60 min		5 min		10 min		15 min		30 min		45 min		60 min
				147	141	172	204	210	201
75	6	SMU_1027	-	7.97612	8.02416	8.06753	4.42517	4.0963	4.11936	transcriptional regulator	0	0	0	0	0	0	0	0	0.00363636	2.002e-05	0	0
	6	SMU_1788c	-	7.56324	4.12459	8.72191	5.67985	7.10689	5.17379	bacterocin transport accessory protein, Bta	0	0	0	0	0	0	0	0	0	0	0	0
	6	SMU_43	-	6.74911	4.23776	5.49087	5.28617	6.37753	3.41321	site-specific DNA-methyltransferase restriction-modification protein	0	0	0	0	0	0	0	0	0	0	0.00166667	1e-05
	6	SMU_144c	-	6.35506	4.54093	2.52893	2.68716	4.21942	2.44703	transcriptional regulator	0	0	0	0	0.0248649	0.00046046	0.0191667	0.000345345	0.00266667	2.002e-05	0.0316667	0.000570571
	6	SMU_941c	-	5.43889	3.29236	4.90511	4.20436	4.19153	2.79307	hypothetical protein	0	0	0.00277778	2.5025e-05	0	0	0.00111111	5.00501e-06	0.004	2.002e-05	0.0127273	0.00014014
	6	SMU_2027	-	5.36301	3.25266	2.51285	4.29117	3.56955	2.21486	transcriptional regulator	0	0	0.00263158	2.5025e-05	0.02475	0.000495495	0.00142857	5.00501e-06	0.00769231	0.0001001	0.0616	0.00154154
	6	SMU_44	-	4.95352	4.34435	5.97064	4.95295	6.7413	4.58483	DNA mismatch repair protein	0	0	0	0	0	0	0	0	0	0	0	0
	6	SMU_753	-	4.8034	3.85915	2.44066	3.93031	3.41799	2.59581	hypothetical protein	0	0	0	0	0.0313636	0.000690691	0.000833333	5.00501e-06	0.00931034	0.000135135	0.0217241	0.000315315
	6	SMU_2154c	-	4.7742	2.19811	1.65432	1.55354	2.83608	1.81984	peptidase	0	0	0.0402083	0.000965966	0.257444	0.0171371	0.436043	0.0408108	0.0385714	0.000810811	0.211714	0.0111261
	6	SMU_1002	topA	4.76989	5.44903	5.63938	5.48076	10.4546	5.36959	DNA topoisomerase I	0	0	0	0	0	0	0	0	0	0	0	0
	6	SMU_80	hrcA	4.75272	3.87893	3.51143	3.17517	4.09197	3.3227	heat-inducible transcription repressor	0	0	0	0	0.00166667	1.001e-05	0.00590909	6.50651e-05	0.00222222	2.002e-05	0.00153846	1e-05
	6	SMU_1804c	-	4.41281	2.67274	3.80045	3.16398	2.36659	2.00371	hypothetical protein	0	0	0.00655172	9.50951e-05	0.00181818	1.001e-05	0.00608696	7.00701e-05	0.0778462	0.00253253	0.118182	0.00455456
	6	SMU_1070c	-	4.34929	2.86246	3.09072	2.27421	3.08504	1.5887	hypothetical protein	0	0	0.00444444	6.00601e-05	0.007	7.00701e-05	0.0532143	0.00149149	0.0211429	0.00037037	0.373158	0.0319369
	6	SMU_127	adhA	3.96645	3.20208	2.92342	3.14769	4.05609	2.80534	acetoin dehydrogenase TPP-dependent, E1 component subunit alpha	0.00388889	3.5035e-05	0.0025	2.5025e-05	0.01	0.00012012	0.00625	7.50751e-05	0.00235294	2.002e-05	0.014	0.00014014
	6	SMU_424	copY	3.74347	3.30943	3.28901	2.76947	3.09018	3.02374	negative transcriptional regulator, CopY	0.00526316	5.00501e-05	0.00235294	2.002e-05	0.005	4.004e-05	0.0135484	0.00021021	0.0230556	0.000415415	0.005	4e-05
	6	SMU_1988c	-	3.69216	2.51763	2.94494	1.83997	1.95763	2.04745	DNA binding protein	0.006	6.00601e-05	0.0179412	0.000305305	0.01	0.00011011	0.194407	0.0114815	0.198279	0.0121071	0.105616	0.00385886
	6	SMU_870	-	3.61341	2.95955	2.60408	3.38021	3.86781	2.42202	sugar metabolism transcriptional regulator	0.00619048	6.50651e-05	0.00347826	4.004e-05	0.0218182	0.00036036	0.00578947	5.50551e-05	0.005	5.00501e-05	0.0330769	0.000645646
	6	SMU_1803c	-	3.58574	2.56496	3.50079	2.63993	2.37899	1.91409	hypothetical protein	0.00681818	7.50751e-05	0.0153125	0.000245245	0.00153846	1.001e-05	0.0179412	0.000305305	0.0889394	0.00293794	0.168172	0.00782783
	6	SMU_2078c	-	3.52266	2.11939	2.3675	2.88164	3.66366	2.07953	Holliday junction resolvase-like protein	0.00769231	0.0001001	0.0492453	0.00130631	0.035625	0.000855856	0.01	0.00014014	0.00619048	6.50651e-05	0.0924242	0.00305305
	6	SMU_1498	lacR	3.5172	3.46325	4.23323	2.02935	2.00371	3.11554	lactose repressor	0.0073913	8.50851e-05	0	0	0	0	0.11125	0.00445445	0.167652	0.00964965	0.00266667	2e-05
	6	SMU_2079c	-	3.51086	2.02901	2.38176	2.50975	3.54551	2.35474	hypothetical protein	0.0072	9.00901e-05	0.0593103	0.00172172	0.0329787	0.000775776	0.0268182	0.000590591	0.00777778	0.000105105	0.0404651	0.000870871
	6	SMU_1237c	-	3.46472	4.05215	4.87281	4.02799	3.75335	3.42943	hypothetical protein	0.0075	9.00901e-05	0	0	0	0	0.001	5.00501e-06	0.00708333	8.50851e-05	0.00142857	5.01e-06
	6	SMU_96	rpoE	3.35498	2.45232	2.54884	1.75349	2.58807	2.07224	DNA-directed RNA polymerase subunit delta	0.0103704	0.00014014	0.0189189	0.00035035	0.0246154	0.00048048	0.223643	0.0144394	0.0598039	0.00152653	0.100429	0.00351852
	6	SMU_416	-	3.32617	2.27458	2.12472	3.4706	4.5256	2.65213	tRNA (guanine-N(7)-)-methyltransferase	0.0110714	0.000155155	0.03	0.000675676	0.0655224	0.0021972	0.00666667	5.00501e-05	0.00428571	1.5015e-05	0.0214815	0.00029029
	6	SMU_1475c	-	3.21028	2.31196	2.71253	2.1239	3.6617	2.0152	hypothetical protein	0.0113793	0.000165165	0.02875	0.000575576	0.02	0.00029029	0.0984848	0.00325325	0.0068	8.50851e-05	0.10058	0.00347347
	6	SMU_463	trxB	3.15538	2.12707	2.67129	2.53778	3.32855	2.38194	thioredoxin reductase	0.01375	0.00022022	0.0494	0.00123624	0.020625	0.00033033	0.0246341	0.000505506	0.0119355	0.000185185	0.0411905	0.000865866
	6	SMU_1117	noX	3.12252	3.00154	3.42188	3.32547	3.99194	2.63883	NADH oxidase (H2O-forming)	0.013871	0.000215215	0.004	5.00501e-05	0.00142857	1.001e-05	0.0055	5.50551e-05	0.00315789	3.003e-05	0.0207143	0.00029029
	6	SMU_896	-	3.06079	3.11103	2.83882	2.62987	2.35025	2.25022	hypothetical protein	0.0147059	0.00025025	0.00227273	2.5025e-05	0.0144444	0.000195195	0.0213158	0.000405405	0.0919403	0.00308308	0.0620408	0.00152152
	6	SMU_81	grpE	2.99637	2.52611	2.90679	2.68669	2.92145	2.44422	heat shock protein GrpE	0.0161111	0.00029029	0.0182857	0.00032032	0.0123077	0.00016016	0.0174286	0.000305305	0.032439	0.000665666	0.0328947	0.000625626
	6	SMU_418	nusA	2.97844	3.63767	2.46086	3.29955	4.43286	3.32164	transcription elongation factor NusA	0.0165714	0.00029029	0	0	0.0280952	0.000590591	0.0052381	5.50551e-05	0.00333333	1.5015e-05	0.00142857	1e-05
	6	SMU_260	-	2.97292	2.31582	2.13328	2.08219	1.68773	1.58242	hypothetical protein	0.0165789	0.000315315	0.0287805	0.000590591	0.0664706	0.00226226	0.0984722	0.00354855	0.332899	0.0281582	0.374148	0.032958
	6	SMU_1672	clpP	2.96633	2.57314	2.73766	2.5785	3.01519	2.63415	ATP-dependent Clp protease proteolytic subunit	0.0164865	0.000305305	0.0163636	0.00027027	0.0190323	0.000295295	0.0257143	0.000540541	0.0287179	0.000560561	0.0225806	0.00035035
	6	SMU_871	pfkB	2.94656	2.55198	2.30007	3.41569	3.74193	2.33071	fructose-1-phosphate kinase	0.0164103	0.00032032	0.0158065	0.000245245	0.0396078	0.00101101	0.00611111	5.50551e-05	0.00772727	8.50851e-05	0.0397727	0.000875876
	6	SMU_417	-	2.87469	3.43616	2.09072	2.94033	3.52268	2.51701	ribosome maturation protein RimP	0.0180488	0.00037037	0	0	0.0695714	0.00243744	0.00851852	0.000115115	0.01	0.00015015	0.0308824	0.000525526
	6	SMU_895	-	2.86392	2.9245	2.55805	2.52108	2.30579	2.15671	DNA-damage-inducible protein	0.0211364	0.000465465	0.00416667	5.00501e-05	0.0242857	0.000425425	0.0251163	0.000540541	0.0939726	0.00343343	0.0805263	0.0022973
	6	SMU_1955	groES	2.85951	2.70396	2.20539	2.21429	2.54163	2.49287	co-chaperonin GroES	0.0204762	0.00043043	0.007	0.000105105	0.0516364	0.00142142	0.0616949	0.00182182	0.0624074	0.00168669	0.0253125	0.000405405
	6	SMU_1558c	-	2.82437	2.08159	3.34633	2.6852	2.63868	2.09318	acetyltransferase	0.022	0.000495495	0.0501923	0.00130631	0.004	3.003e-05	0.0160606	0.000265265	0.0504082	0.00123624	0.0810714	0.00227227
	6	SMU_1160c	-	2.69778	2.20958	1.79	2.03733	3.75865	1.75815	hypothetical protein	0.023913	0.000550551	0.0357447	0.000840841	0.178544	0.0092042	0.109342	0.00415916	0.0073913	8.50851e-05	0.236161	0.0132382
	6	SMU_635	-	2.67537	2.45105	2.13487	3.46602	3.12419	2.57836	hypothetical protein	0.02875	0.000690691	0.0188889	0.00034034	0.0604615	0.00196697	0.00647059	5.50551e-05	0.0190909	0.000315315	0.0216667	0.000325325
	6	SMU_1718	murI	2.66728	2.01458	2.15659	1.7352	2.44525	1.77589	glutamate racemase	0.0284314	0.000725726	0.0606557	0.00185185	0.0610938	0.00195696	0.241194	0.0161762	0.0718333	0.00215716	0.226147	0.0123373
	6	SMU_2077c	-	2.62677	1.90666	2.29754	2.09759	2.06859	1.59094	hypothetical protein	0.0338462	0.000880881	0.0835714	0.00292793	0.0414815	0.00112112	0.10087	0.00348348	0.146569	0.00748248	0.375115	0.0326677
	6	SMU_419	-	2.57693	3.41097	2.3003	3.05448	4.13534	3.07804	hypothetical protein	0.0336842	0.000960961	0.000625	5.00501e-06	0.0413462	0.00107608	0.006	7.50751e-05	0.00285714	2.002e-05	0.00588235	5.01e-05
	6	SMU_234	ilvA	2.56812	2.1015	1.66055	2.66542	4.53052	2.25844	threonine dehydratase	0.0331481	0.000895896	0.0492593	0.00133133	0.24368	0.0152452	0.0208108	0.000385385	0.00375	1.5015e-05	0.0482222	0.00108609
	6	SMU_100	-	2.56094	2.08378	2.78639	1.90515	1.99537	1.73412	PTS system sorbose transporter subunit IIB	0.0332143	0.000930931	0.0496078	0.00126627	0.0185714	0.00026026	0.1364	0.00682683	0.168879	0.0098048	0.250259	0.0145295
	6	SMU_593	furR	2.54419	1.76505	1.90949	2.0297	2.21722	1.89399	ferric uptake regulator protein FurR	0.0346552	0.00100601	0.14	0.00721722	0.142391	0.00655656	0.117791	0.00507007	0.107727	0.00474474	0.170825	0.00829329
	6	SMU_420	-	2.52912	3.70864	2.31194	2.7873	4.23702	3.42796	hypothetical protein	0.0333962	0.000885886	0	0	0.0411321	0.00109109	0.0103448	0.00015015	0.00333333	2.002e-05	0.00181818	1e-05
	6	SMU_924	tpx	2.48093	1.91435	1.57485	1.82529	2.13408	1.72628	lipid hydroperoxide peroxidase	0.0383333	0.00115115	0.0808696	0.00279279	0.293245	0.0221622	0.184911	0.0103654	0.119565	0.00550551	0.249316	0.0145996
	6	SMU_594	-	2.40049	1.7671	2.22155	2.10758	2.2095	1.83305	hypothetical protein	0.0486567	0.00163163	0.149252	0.00799299	0.0577049	0.00176176	0.10027	0.00371371	0.108276	0.00471471	0.207308	0.0107908
	6	SMU_541	-	2.32602	2.25664	2.4799	2.21982	3.06727	1.81535	hypothetical protein	0.0483077	0.00157157	0.03	0.000660661	0.0242105	0.00046046	0.0631148	0.00192693	0.0214706	0.000365365	0.179307	0.00906406
	6	SMU_2057c	-	2.28503	3.54159	2.59236	4.26531	6.87763	4.07933	cadmium-transporting ATPase	0.0541667	0.00195195	0	0	0.0217647	0.00037037	0.00125	5.00501e-06	0	0	0	0
	6	SMU_668c	-	2.26646	3.16259	2.53644	3.47681	4.15441	2.8954	ribonucleotide-diphosphate reductase subunit alpha	0.0590541	0.00218719	0.00238095	2.5025e-05	0.0243902	0.000500501	0.006875	5.50551e-05	0.0025	2.002e-05	0.0133333	0.00014014
	6	SMU_1650	end3	2.2277	1.72346	2.38753	1.93353	2.22826	1.95776	endonuclease III (DNA repair)	0.0598667	0.00224725	0.1374	0.00687688	0.0332609	0.000765766	0.134948	0.00655155	0.108193	0.00449449	0.136049	0.00551552
	6	SMU_940c	-	2.1448	2.03512	3.27773	3.84924	4.04347	3.6115	hemolysin III	0.0721053	0.00274274	0.0598387	0.00185686	0.00470588	4.004e-05	0.000769231	5.00501e-06	0.00307692	2.002e-05	0.00166667	5.01e-06
	6	SMU_124	-	2.08684	1.93166	1.53687	1.82175	1.86435	1.72787	MarR family transcriptional regulator	0.0774684	0.00306306	0.0833333	0.003003	0.354551	0.0296346	0.184522	0.0106206	0.237391	0.0163964	0.2555	0.0153453
	6	SMU_07	pth	1.92639	1.90001	2.40338	1.78424	2.3147	1.81343	peptidyl-tRNA hydrolase	0.121705	0.00536036	0.0864103	0.00337337	0.034	0.000765766	0.205	0.0129279	0.0924286	0.00323824	0.2	0.0103103
	6	SMU_636	-	1.75248	1.91412	1.57955	2.25944	2.55636	2.12507	N-acetylglucosamine-6-phosphate isomerase	0.176667	0.00928428	0.0839437	0.00298298	0.314395	0.0247047	0.0623333	0.00187187	0.0598077	0.00155656	0.0843548	0.00261762
	6	SMU_1203	ilvE	1.73133	1.94249	2.36588	2.47604	2.68011	2.07229	branched-chain amino acid aminotransferase	0.176961	0.00903403	0.0732813	0.00234735	0.0361224	0.000885886	0.0293617	0.000690691	0.0465957	0.0010961	0.0877778	0.00276777
	6	SMU_611	-	1.71167	1.88589	1.68017	1.75625	1.95107	1.54563	ATP-dependent RNA helicase, DEAD-box family	0.189252	0.0101351	0.0874324	0.00323824	0.223033	0.0136186	0.219766	0.0140791	0.176583	0.0106056	0.357742	0.0277528
	6	SMU_562	clpE	1.6992	1.95048	2.0056	2.08378	2.14249	2.19622	ATP-dependent protease ClpE	0.188796	0.0102052	0.071746	0.00226226	0.0959211	0.00364865	0.0966176	0.00328829	0.11914	0.00554555	0.0692308	0.0018018
	6	SMU_1028	-	1.67637	2.37581	2.91934	2.47312	2.19871	2.39649	hydrolase	0.220085	0.0128879	0.0235897	0.00046046	0.0128	0.00016016	0.0336735	0.000825826	0.107857	0.00453453	0.0402439	0.000825826
	6	SMU_101	-	1.6629	1.86001	3.18071	2.75713	2.75744	1.99534	PTS system sorbose transporter subunit IIC	0.199911	0.0112062	0.0875325	0.00337337	0.00473684	4.5045e-05	0.0146875	0.000235235	0.0393182	0.000865866	0.108158	0.00411411
	6	SMU_139	-	1.64735	2.09242	2.05475	1.70941	1.7906	2.1505	hypothetical protein	0.218487	0.013013	0.0494545	0.00136136	0.0721127	0.00256256	0.240219	0.0164715	0.265571	0.0186086	0.0654902	0.00167167
	6	SMU_1577c	-	1.61629	1.63917	2.23893	2.04164	2.27572	2.2684	hypothetical protein	0.280985	0.0185636	0.206228	0.0117668	0.0541667	0.00162663	0.112532	0.00444945	0.106282	0.00414915	0.0565217	0.0013013
	6	SMU_885	galR	1.58791	1.87107	3.12147	2.37554	2.26125	2.17835	LacI family transcriptional repressor	0.279231	0.0181682	0.0945679	0.00383383	0.00809524	8.50851e-05	0.046	0.00126627	0.104054	0.00385385	0.0698148	0.00188689
	6	SMU_539c	-	0.623473	0.635079	0.585917	0.598686	0.470794	0.421421	signal peptidase type IV	0.140962	0.00366867	0.1645	0.00493994	0.0946512	0.00203704	0.190693	0.00963964	0.0617857	0.000865866	0.00222222	1e-05
	6	SMU_1032	tnr5	0.622628	0.64169	0.50489	0.546007	0.462355	0.522874	transposon integrase; Tn916 ORF3-like	0.14587	0.00335836	0.154737	0.00441441	0.0185	0.000185185	0.08125	0.0026026	0.0542308	0.000705706	0.0726471	0.00123624
	6	SMU_1445c	-	0.620498	0.617426	0.644379	0.653623	0.533097	0.504753	ABC transporter ATP-binding protein	0.139333	0.00313814	0.123478	0.00284284	0.196234	0.00756256	0.323086	0.0261962	0.160615	0.00522523	0.0495833	0.000595596
	6	SMU_1688	dltD	0.620438	0.61604	0.588169	0.440777	0.445003	0.569714	extramembranal protein, DltD protein	0.13425	0.00268769	0.112889	0.00254254	0.0763158	0.00145145	0.0177778	8.00801e-05	0.0361905	0.00038038	0.108824	0.00277778
	6	SMU_2130	-	0.610432	0.577347	0.606093	0.620014	0.41151	0.486792	hypothetical protein	0.109412	0.00186186	0.0503846	0.000655656	0.11	0.00280781	0.222583	0.0133684	0.00846154	5.50551e-05	0.0188235	0.00016016
	6	SMU_851	-	0.579978	0.503956	0.34517	0.348111	0.379029	0.333438	hypothetical protein	0.0804167	0.000965966	0.025	0.0001001	0	0	0	0	0.006	3.003e-05	0	0
	6	SMU_1344c	-	0.574525	0.44286	0.588303	0.539843	0.493225	0.525081	malonyl CoA-ACP transacylase	0.0365	0.000365365	0	0	0.08025	0.00160661	0.0772131	0.00235736	0.0735294	0.00125125	0.0575	0.000805806
	6	SMU_1331c	-	0.555941	0.533813	0.528551	0.55577	0.319862	0.327939	transposase	0.03125	0.00025025	0.0266667	0.00016016	0.015625	0.000125125	0.0905882	0.00308308	0	0	0	0
	6	SMU_1845	nusB	0.549509	0.540356	0.468884	0.575579	0.522396	0.535542	transcription antitermination protein NusB	0.028	0.00021021	0.02625	0.00021021	0.008	2.002e-05	0.138916	0.00577077	0.151562	0.00485485	0.0781081	0.00144645
	6	SMU_680	-	0.546417	0.647779	0.600426	0.597242	0.458175	0.512189	gamma-carboxymuconolactone decarboxylase subunit	0.03	0.00018018	0.198333	0.00714715	0.111852	0.00302302	0.169192	0.00838338	0.035	0.00035035	0.0513043	0.000590591
	6	SMU_512c	-	0.500747	0.549336	0.500435	0.585379	0.445802	0.455786	hypothetical protein	0.07	3.5035e-05	0.0288235	0.000245245	0.015	6.00601e-05	0.159368	0.00757758	0.0357895	0.00034034	0.012	6.01e-05
68	5	SMU_1161c	-	5.3049	2.45678	2.12867	1.07095	3.07135	1.9313	hypothetical protein	0	0	0.0189474	0.00036036	0.0639394	0.00211211	1.1377	0.433899	0.0268421	0.000510511	0.149419	0.00643143
	5	SMU_991	-	4.43923	2.11492	3.24212	3.01203	1.87231	1.32821	ribonucleotide reductase	0	0	0.0603509	0.00172172	0.00444444	4.004e-05	0.00769231	0.0001001	0.234338	0.015951	0.623901	0.100861
	5	SMU_2155	-	4.16689	2.28061	2.44963	1.92612	1.60818	1.06478	hypothetical protein	0	0	0.0304651	0.000655656	0.0316279	0.000680681	0.137653	0.00675175	0.413763	0.0385185	1.006	0.300591
	5	SMU_415	-	2.99189	1.87679	1.92091	2.82136	2.97597	1.40538	hypothetical protein	0.0165	0.00033033	0.0865789	0.00329329	0.113976	0.00473473	0.0113333	0.00017017	0.0254054	0.00047047	0.55885	0.0802753
	5	SMU_1671c	-	2.70734	1.88676	2.04909	1.75637	2.42242	1.45031	hypothetical protein	0.0289796	0.000710711	0.085443	0.00337838	0.0851351	0.00315315	0.224154	0.0145846	0.0750794	0.00236737	0.47434	0.0557908
	5	SMU_1476c	-	2.56553	1.93026	1.65853	1.33842	2.74512	1.60547	GTP-binding protein	0.0332727	0.000915916	0.0793846	0.00258258	0.246667	0.0155556	0.707624	0.107312	0.0406667	0.000915916	0.361126	0.0272923
	5	SMU_2162c	-	2.5184	1.76434	2.34491	2.03563	1.97326	1.42897	rRNA large subunit methyltransferase	0.0349153	0.00103103	0.139592	0.00684685	0.0386	0.000965966	0.114819	0.00476977	0.176218	0.0104955	0.541172	0.0739439
	5	SMU_1071c	-	2.51186	1.63842	1.65289	1.48696	2.12908	1.56599	hypothetical protein	0.0380328	0.00116116	0.195714	0.010971	0.259927	0.0178228	0.493697	0.0588088	0.130208	0.00625626	0.373771	0.0327377
	5	SMU_1670c	-	2.38193	1.70723	1.82008	1.4137	2.2085	1.5736	hypothetical protein	0.0486765	0.00165666	0.137843	0.00703704	0.1603	0.00802302	0.51324	0.0642192	0.109302	0.0047047	0.368735	0.0306356
	5	SMU_707c	-	2.35393	1.79843	2.16233	1.59948	1.63072	1.33831	endolysin	0.0492754	0.0017017	0.11	0.00484484	0.0609524	0.00192192	0.352321	0.0296246	0.385444	0.0347247	0.566254	0.0847397
	5	SMU_1069c	-	2.35362	1.91828	2.17941	1.95946	2.25359	1.40737	hypothetical protein	0.0473437	0.00151652	0.0842466	0.00307808	0.0567742	0.00176176	0.135532	0.00637638	0.105063	0.00415415	0.541913	0.0751301
	5	SMU_2030	ctsR	2.09691	1.45245	1.84549	1.82251	2.05033	1.57415	CtsR family transcriptional regulator	0.0720779	0.00277778	0.346101	0.0275425	0.131839	0.00574074	0.184298	0.0105155	0.142424	0.00705706	0.373471	0.0317768
	5	SMU_2102	hisS	2.00839	1.79814	1.88749	1.37743	2.25258	1.84972	histidyl-tRNA synthetase	0.0957317	0.00392893	0.112222	0.00505506	0.133736	0.00609109	0.641986	0.0906106	0.104935	0.00404404	0.1793	0.00897397
	5	SMU_1496	lacA	1.92346	1.80221	1.79634	1.56251	1.49695	1.52158	galactose-6-phosphate isomerase subunit LacA	0.109398	0.00454454	0.111786	0.0046997	0.168235	0.00858859	0.361243	0.0305556	0.526778	0.063013	0.421225	0.043008
	5	SMU_247	-	1.88535	1.48955	1.89698	1.60607	1.77969	1.57453	ABC transporter ATP-binding protein	0.120581	0.00519019	0.303669	0.0211261	0.114756	0.00470971	0.313939	0.0259259	0.292267	0.0219419	0.360068	0.0266717
	5	SMU_143c	-	1.88044	1.80486	1.43078	1.77942	2.04977	1.67328	peptide deformylase	0.121573	0.00541542	0.110241	0.00457958	0.479196	0.0477277	0.216063	0.0137337	0.155481	0.00809309	0.283712	0.0187437
	5	SMU_774	-	1.85147	1.4128	2.23193	2.0258	2.48741	2.05319	hypothetical protein	0.1586	0.00793794	0.449738	0.042993	0.052931	0.00153654	0.115	0.00483483	0.0725862	0.00210711	0.103889	0.00374374
	5	SMU_458	-	1.62682	1.79348	2.01445	2.02259	1.55857	1.38679	ATP-dependent RNA helicase	0.225492	0.0137688	0.110824	0.00471471	0.0949333	0.00356356	0.110988	0.0044995	0.438137	0.0447347	0.527623	0.06998
	5	SMU_213c	-	1.53891	1.76156	1.39603	1.76465	2.14938	2.06841	hypothetical protein	0.300365	0.0205956	0.133474	0.00634635	0.606144	0.0715966	0.204878	0.0126126	0.124842	0.00593594	0.0833333	0.0025025
	5	SMU_2139c	-	1.52071	1.69699	1.72431	2.11254	1.91114	1.23515	50S ribosomal protein L9	0.32042	0.0229329	0.141226	0.00749249	0.207593	0.0112212	0.0971233	0.00354855	0.214762	0.0135435	0.816843	0.169665
	5	SMU_1517	vicR	1.51399	1.37528	1.73335	1.99867	1.76587	1.72467	response regulator	0.376908	0.0286737	0.479293	0.0474975	0.221565	0.0127528	0.114471	0.00486987	0.301401	0.0236837	0.263967	0.015986
	5	SMU_670	citB	1.49591	1.87951	2.0219	2.25028	2.88245	2.32546	aconitate hydratase	0.316143	0.0221522	0.085	0.0034034	0.0790278	0.00284785	0.054386	0.00155155	0.0305	0.000610611	0.041	0.000820821
	5	SMU_212c	-	1.45748	2.03755	1.65049	1.95238	2.1835	2.43084	hypothetical protein	0.37271	0.0289139	0.0594915	0.00175676	0.25461	0.017968	0.124111	0.00559059	0.115444	0.0052002	0.0322857	0.000565566
	5	SMU_1395c	-	1.38191	2.78258	1.86438	2.61436	2.69823	2.9841	hypothetical protein	0.485795	0.0474124	0.00678571	9.50951e-05	0.134222	0.00604605	0.02325	0.000465465	0.045	0.00103604	0.01	9.01e-05
	5	SMU_671	citZ	1.38046	1.87132	1.67907	1.67829	1.86482	2.05946	citrate synthase	0.518667	0.0545145	0.0989024	0.00405906	0.230323	0.0142943	0.267255	0.0204655	0.221429	0.0147397	0.0892308	0.0029029
	5	SMU_426	copA	1.36793	1.67971	1.67734	1.73522	1.75712	1.85451	copper-transporting ATPase	0.462376	0.0418869	0.141731	0.00737738	0.224248	0.0126827	0.229545	0.0151652	0.286959	0.0212563	0.166105	0.0078979
	5	SMU_210c	-	1.3618	1.97574	1.97672	2.46835	2.44793	2.7328	hypothetical protein	0.529196	0.0593293	0.0792424	0.00261762	0.10925	0.00437437	0.0264444	0.000595596	0.0716393	0.00218719	0.0134783	0.000155155
	5	SMU_667	nrdG	1.35865	2.96505	2.98883	3.95903	3.19453	3.54395	ribonucleotide-diphosphate reductase subunit beta	0.646854	0.0864414	0.00384615	5.00501e-05	0.0104348	0.00012012	0.000714286	5.00501e-06	0.0190625	0.000305305	0.002	1e-05
	5	SMU_211c	-	1.33673	2.25833	2.11162	4.02937	3.39975	3.25043	hypothetical protein	0.553348	0.0636987	0.0297826	0.000685686	0.0668116	0.00230731	0.000909091	5.00501e-06	0.00857143	0.00012012	0.00222222	1e-05
	5	SMU_205c	-	1.32859	1.71666	1.50033	1.63524	1.80821	2.09338	hypothetical protein	0.533392	0.0606006	0.140571	0.00738739	0.445978	0.0410711	0.272115	0.0212462	0.269291	0.019004	0.0901562	0.00288789
	5	SMU_208c	-	1.27959	2.32105	1.64152	2.0381	2.42536	2.43599	transposon protein	0.667766	0.0912412	0.0292857	0.000615616	0.255764	0.0184334	0.105067	0.00394394	0.0725806	0.00225225	0.0332432	0.000615616
	5	SMU_1396	gbpC	1.2646	1.77302	1.82571	1.62804	1.72194	1.903	glucan-binding protein GbpC	0.664797	0.0901702	0.12043	0.00560561	0.152842	0.00726727	0.285839	0.023033	0.303354	0.023989	0.139024	0.00570571
	5	SMU_1764c	-	1.18691	1.54423	1.82567	1.88488	1.7756	1.71448	hypothetical protein	0.823375	0.131872	0.274206	0.0172923	0.157216	0.00763263	0.150196	0.00766767	0.279028	0.0201101	0.27	0.0164865
	5	SMU_209c	-	1.18529	1.83249	1.79387	2.39836	2.4027	2.74423	hypothetical protein	0.88432	0.146502	0.111264	0.00484484	0.191226	0.0101451	0.0322917	0.000775776	0.0778125	0.00249249	0.0129167	0.000155155
	5	SMU_1763c	-	1.0808	1.57958	1.92869	2.23709	2.02407	2.21612	hypothetical protein	1.10197	0.274114	0.233898	0.0138138	0.115556	0.00468468	0.0625862	0.00181682	0.163208	0.00865866	0.0602083	0.00144645
	5	SMU_1005	gtfC	1.03036	1.5699	1.69241	2.58875	2.36285	2.91078	glucosyltransferase-SI	1.13962	0.308478	0.290303	0.0191792	0.253788	0.0167668	0.0233333	0.000455455	0.0910294	0.0030981	0.0142105	0.000135135
	5	SMU_897	-	1.01877	1.90799	1.83419	1.94899	1.59058	1.84982	type I restriction-modification system, helicase subunits	1.16621	0.389264	0.079403	0.00266266	0.153958	0.0073974	0.131304	0.00604605	0.408601	0.0394695	0.177551	0.00870871
	5	SMU_666	argD	0.944646	1.6752	1.55889	2.03005	1.75133	2.07036	acetylornithine aminotransferase	1.09967	0.45517	0.160648	0.00868368	0.295	0.0224424	0.115122	0.00472472	0.293377	0.0226126	0.0834426	0.00254755
	5	SMU_336	rnpA	0.866987	0.628789	0.509621	0.46262	0.618894	0.546703	ribonuclease P	1.03418	0.377337	0.162295	0.00495495	0.0166667	0.0001001	0.0305882	0.00026026	0.409946	0.037958	0.0930952	0.00195696
	5	SMU_875c	-	0.840057	0.556951	0.574944	0.481512	0.44956	0.473624	transposase, IS150-like	0.8653	0.223904	0.0414286	0.000435435	0.0654286	0.00114615	0.036	0.00045045	0.0361111	0.000325325	0.0125	7.51e-05
	5	SMU_1370c	-	0.797857	0.516066	0.488858	0.474433	0.433841	0.470543	transposase, IS150-like	0.810247	0.164239	0.022	0.00011011	0.00666667	2.002e-05	0.032	0.00032032	0.0246667	0.000185185	0.0115385	7.51e-05
	5	SMU_1135	pstB	0.771986	0.647364	0.649053	0.558795	0.508058	0.615406	phosphate transporter ATP-binding protein	0.653255	0.0974324	0.160781	0.00515015	0.181892	0.00673674	0.106486	0.00394394	0.100217	0.00230731	0.230737	0.010971
	5	SMU_557	divIVA	0.770552	0.600831	0.606271	0.577196	0.424935	0.536898	cell division protein DivIVA	0.667571	0.105916	0.0894872	0.00174675	0.112545	0.0030981	0.145057	0.00631632	0.023125	0.000185185	0.0777778	0.0014014
	5	SMU_1343c	-	0.754552	0.509449	0.580247	0.269489	0.482389	0.54317	polyketide synthase	0.637201	0.0934434	0.0285714	0.0001001	0.0686111	0.00123624	0	0	0.0876923	0.00171171	0.0868293	0.00178178
	5	SMU_1317c	-	0.747115	0.530409	0.517542	0.528056	0.536303	0.517102	hypothetical protein	0.594023	0.0790841	0.0284615	0.000185185	0.0166667	0.000125125	0.0685714	0.00168168	0.163971	0.00558058	0.0542308	0.000705706
	5	SMU_625	comEA	0.739988	0.657365	0.5697	0.572006	0.530173	0.610885	competence protein	0.525532	0.0494494	0.205811	0.00762262	0.0767568	0.00142142	0.121169	0.00466967	0.17039	0.00656657	0.268559	0.0158609
	5	SMU_1675	metB	0.727395	0.572788	0.598272	0.50614	0.533352	0.577015	cystathionine gamma-synthase	0.476725	0.0408008	0.046087	0.000530531	0.0873171	0.00179179	0.0451429	0.000790791	0.165455	0.00546547	0.112453	0.00298298
	5	SMU_1604c	-	0.725101	0.596655	0.510891	0.484635	0.377172	0.350774	hypothetical protein	0.454313	0.0363814	0.08	0.00152152	0.0181818	0.0001001	0.0389286	0.000545546	0.00714286	2.5025e-05	0	0
	5	SMU_627	-	0.702874	0.657165	0.597901	0.638217	0.485848	0.493964	hypothetical protein	0.427756	0.0333984	0.232024	0.00975475	0.111	0.00277778	0.266597	0.0192142	0.0671875	0.00107608	0.0278947	0.000265265
	5	SMU_930c	-	0.700834	0.565247	0.522262	0.513724	0.497888	0.414352	transcriptional regulator	0.413182	0.0318468	0.0445833	0.000535536	0.0176471	0.00015015	0.0595349	0.00128128	0.106296	0.00287287	0.00125	5.01e-06
	5	SMU_1340	bacA2	0.698277	0.428295	0.565955	0.424709	0.449212	0.518226	surfactin synthetase	0.397194	0.0276326	0	0	0.0516129	0.000800801	0.0125	5.00501e-05	0.0479167	0.000575576	0.0582759	0.000845846
	5	SMU_1995c	-	0.686077	0.514361	0.423802	0.459001	0.387393	0.317567	transcriptional regulator	0.251	0.0113063	0.0227273	0.000125125	0	0	0.03	0.00027027	0.00545455	3.003e-05	0	0
	5	SMU_1446c	-	0.68324	0.576006	0.520637	0.516137	0.622694	0.565633	ABC transporter permease	0.313661	0.0175826	0.0508	0.000635636	0.0164286	0.000115115	0.0585714	0.00123123	0.421094	0.0404655	0.118	0.00354354
	5	SMU_1600	ptcB	0.666299	0.595684	0.477847	0.50725	0.37183	0.420096	PTS system cellobiose transporter subunit IIB	0.253218	0.011026	0.0691429	0.00121121	0.005	1.001e-05	0.0451351	0.000835836	0.01	2.5025e-05	0.00142857	5.01e-06
	5	SMU_1406c	-	0.648252	0.640162	0.769583	0.650044	0.50182	0.589518	hypothetical protein	0.223896	0.00862863	0.166522	0.00575075	0.660449	0.110405	0.331768	0.0272322	0.0926667	0.00208709	0.212609	0.00978979
	5	SMU_1432c	-	0.62989	0.623495	0.644629	0.788435	0.572951	0.635028	endoglucanase	0.147143	0.00412412	0.135192	0.00351852	0.205875	0.00824324	0.785954	0.171116	0.194535	0.00837337	0.228367	0.0112012
	5	SMU_1707c	-	0.623368	0.708977	0.572531	0.627612	0.462367	0.506472	rRNA methylase	0.143673	0.00352352	0.445864	0.0361512	0.0751282	0.00146647	0.245194	0.0158308	0.0675862	0.000980981	0.0409091	0.00045045
	5	SMU_26	plsX	0.621681	0.599052	0.558101	0.666389	0.63221	0.653109	phosphate acyltransferase	0.13881	0.00291792	0.088	0.00176176	0.0446429	0.000625626	0.373488	0.0321522	0.439	0.0439439	0.374717	0.0298198
	5	SMU_507	-	0.620477	0.706348	0.602154	0.638016	0.519088	0.570897	DeoR family transcriptional regulator	0.101333	0.00152152	0.312016	0.0193644	0.102857	0.00252252	0.243409	0.0160811	0.101875	0.00244745	0.120172	0.00348849
	5	SMU_1155	-	0.607553	0.513431	0.567047	0.785409	0.543031	0.640861	hypothetical protein	0.100625	0.00161161	0.0233333	0.000105105	0.049	0.000735736	0.747307	0.149985	0.160274	0.00585586	0.300738	0.0183634
	5	SMU_461	-	0.606834	0.636959	0.652206	0.67964	0.556256	0.627224	amino acid ABC transporter ATP-binding protein	0.107879	0.00178178	0.166176	0.00565566	0.258878	0.0126977	0.430619	0.0418118	0.173205	0.00676176	0.311496	0.0197998
	5	SMU_1332c	-	0.601947	0.647861	0.550445	0.682677	0.396732	0.377413	transposase	0.0937931	0.00136136	0.166567	0.00558559	0.0392	0.00049049	0.451366	0.0463113	0.00666667	4.004e-05	0	0
	5	SMU_165	-	0.58154	0.60421	0.673611	0.61529	0.509146	0.618792	hypothetical protein	0.0613636	0.000675676	0.095	0.00209209	0.311367	0.0216617	0.223675	0.0130981	0.0946512	0.00203704	0.241545	0.0132983
	5	SMU_373	-	0.546715	0.518659	0.670513	0.587548	0.378356	0.461118	hypothetical protein	0.0371429	0.00013013	0.03	9.00901e-05	0.256705	0.0113063	0.153617	0.00722723	0.00555556	2.5025e-05	0.0109091	6.01e-05
	5	SMU_1029	-	0.538672	0.788201	0.505985	0.618336	0.388251	0.476583	hypothetical protein	0.0325	0.00013013	0.764266	0.140766	0.0144444	6.50651e-05	0.207788	0.0108158	0.00833333	2.5025e-05	0.0183333	0.000165165
	5	SMU_237c	-	0.53764	0.575863	0.490162	0.482787	0.642941	0.627406	hypothetical protein	0.0276923	0.00018018	0.0555172	0.000805806	0.01	3.5035e-05	0.0396154	0.000515516	0.488874	0.0565215	0.17725	0.0070971
	5	SMU_1904c	-	0.533604	0.579052	0.675602	0.534857	0.363471	0.469113	hypothetical protein	0.0355556	0.00016016	0.0413636	0.000455455	0.264301	0.0123023	0.0724528	0.00192192	0.0075	1.5015e-05	0.0153333	0.000115115
	5	SMU_1950	-	0.519231	0.558703	0.642662	0.969446	0.541612	0.641173	pseudouridylate synthase	0.026	6.50651e-05	0.0311111	0.00028028	0.186056	0.00661161	1.19955	0.564955	0.143333	0.0043043	0.32163	0.0217317
	4	SMU_1780	-	3.19225	2.16611	4.37368	1.48378	1.79769	1.27391	recombination regulator RecX	0.0136667	0.000205205	0.0444898	0.00109109	0	0	0.473628	0.050966	0.282123	0.0206156	0.75	0.144895
	4	SMU_1771c	-	3.05971	1.79085	0.992904	1.21277	2.1636	1.64536	hypothetical protein	0.0139394	0.00023023	0.112135	0.00499499	1.19814	0.538504	0.847512	0.177307	0.119341	0.00543544	0.287537	0.0192843
	4	SMU_1295	add	2.849	1.59492	1.32676	1.71015	2.215	1.07202	adenosine deaminase	0.0202326	0.000435435	0.224138	0.013013	0.710614	0.0985185	0.248028	0.0176276	0.109512	0.00449449	1.11023	0.402863
	4	SMU_984	-	2.69396	1.91928	2.56723	1.20452	1.42722	1.57554	hypothetical protein	0.0284	0.000710711	0.0820588	0.00279279	0.0241667	0.000435435	0.948019	0.244359	0.608889	0.0905105	0.404536	0.0370521
	4	SMU_564	-	2.68813	1.90469	1.13641	1.38038	1.802	1.6014	hypothetical protein	0.027234	0.000640641	0.111744	0.00480981	0.991006	0.241552	0.679218	0.0999449	0.292566	0.0222573	0.372429	0.032993
	4	SMU_06	-	2.43798	2.02278	1.41215	1.49934	1.61671	1.74048	GTP-binding protein YchF	0.0426984	0.00134635	0.0615	0.00184685	0.521619	0.0548248	0.462374	0.0458208	0.414919	0.0384184	0.25	0.0143894
	4	SMU_1048	-	2.39283	1.4037	1.94655	1.65325	2.24313	1.46164	hypothetical protein	0.0481818	0.00159159	0.433876	0.0386537	0.111558	0.0042993	0.272405	0.0215415	0.104342	0.00396897	0.464545	0.0537087
	4	SMU_1969c	-	2.30255	1.80258	1.90159	1.4966	2.0599	1.33568	transcriptional regulator	0.0511429	0.00179179	0.114176	0.0052002	0.132209	0.00569069	0.478774	0.0508008	0.154951	0.00798799	0.622239	0.101527
	4	SMU_1815	scnR	2.28236	1.40853	1.62822	1.59109	1.7147	0.922226	response regulator; ScnR-like protein	0.0546575	0.001997	0.431453	0.0386537	0.258296	0.0174525	0.374	0.0318218	0.312577	0.0255005	1.17129	0.525265
	4	SMU_294	-	2.10186	1.3893	1.76987	1.98141	2.26922	1.07387	hypothetical protein	0.0714103	0.00278779	0.447553	0.0421121	0.162178	0.0081982	0.120795	0.00532032	0.0941667	0.00339339	1.11003	0.395566
	4	SMU_1297	-	1.95596	1.36507	1.59968	1.54145	2.02617	1.19926	hypothetical protein	0.115	0.00483483	0.492206	0.0502553	0.271103	0.0196747	0.436667	0.039995	0.164486	0.00880881	0.848702	0.186476
	4	SMU_1159c	-	1.92875	1.47915	1.49012	1.54751	2.26764	1.54063	hypothetical protein	0.116	0.00493493	0.336689	0.0249399	0.421611	0.037983	0.438811	0.0406306	0.103333	0.00387888	0.424523	0.0422823
	4	SMU_1971c	-	1.7142	1.58513	1.68539	1.244	1.66814	1.41663	thioredoxin	0.175288	0.00912412	0.222957	0.0128328	0.222281	0.0126827	0.892993	0.197102	0.386369	0.0346146	0.512299	0.0669219
	4	SMU_1467	apt	1.70489	1.24305	1.54142	1.54495	1.70249	1.27852	adenine phosphoribosyltransferase	0.190273	0.0104755	0.717426	0.108799	0.332866	0.0273223	0.410971	0.035996	0.323735	0.0268969	0.77402	0.154184
	4	SMU_856	pyrR	1.67251	1.24863	1.60193	1.95294	1.89753	1.49453	bifunctional pyrimidine regulatory protein PyrR/uracil phosphoribosyltransferase	0.265794	0.0167618	0.696783	0.0997397	0.313268	0.023989	0.129011	0.00587588	0.216	0.0135135	0.4238	0.0424224
72	4	SMU_2161c	-	1.65587	1.47997	2.07108	1.56412	1.55596	1.57722	hypothetical protein	0.284851	0.0191041	0.365988	0.0305906	0.0858904	0.00313814	0.436545	0.0417317	0.505415	0.0579279	0.375179	0.0315465
	4	SMU_1437	epsC	1.59457	1.46742	1.81708	2.06681	2.21012	1.47677	UDP-N-acetylglucosamine 2-epimerase	0.264331	0.0168018	0.349103	0.0272573	0.159286	0.00781281	0.0997183	0.00354354	0.104938	0.00425425	0.461842	0.0527027
	4	SMU_1779c	-	1.55617	1.47309	1.76336	1.56097	1.88895	1.36769	RNA methyltransferase	0.280916	0.0184184	0.338684	0.0257658	0.181442	0.00944444	0.417175	0.036957	0.215039	0.0136687	0.556571	0.077998
	4	SMU_1566	malR	1.50702	1.19248	1.71544	1.907	1.7926	1.16739	maltose operon transcriptional repressor	0.376225	0.0284334	0.850583	0.146021	0.221368	0.012963	0.148365	0.00772272	0.269371	0.0192793	0.977727	0.269144
	4	SMU_1997	comX1	1.50012	1.48466	2.02141	1.70037	1.36976	1.96698	ComX1, transcriptional regulator of competence-specific genes	0.412381	0.0346747	0.346975	0.0281331	0.11	0.00434935	0.270909	0.0208809	0.706979	0.117122	0.129615	0.00506006
	4	SMU_217c	-	1.4424	1.55271	1.31426	1.76316	1.58791	1.58347	hypothetical protein	0.456111	0.0410911	0.302	0.0211612	0.724118	0.10474	0.223969	0.0146847	0.454095	0.0477277	0.374101	0.0333283
	4	SMU_2089	hexB	1.41636	1.37412	1.55982	2.10645	2.74652	1.50209	DNA mismatch repair protein	0.451173	0.0404204	0.475692	0.0464264	0.315833	0.0246597	0.0907812	0.00290791	0.0395349	0.000850851	0.427751	0.0447447
	4	SMU_966	-	1.37731	1.53783	1.69849	1.40505	2.01121	1.88848	homoserine kinase	0.473656	0.0440941	0.271452	0.0168468	0.217064	0.0118418	0.618162	0.0841542	0.160095	0.00841341	0.147143	0.00618619
	4	SMU_215c	-	1.374	1.54785	1.47354	2.20195	1.92474	1.89514	hypothetical protein	0.51177	0.0535335	0.291397	0.0198348	0.479596	0.0475275	0.0662903	0.00205706	0.204274	0.0126777	0.149205	0.00657157
	4	SMU_232	ilvH	1.30694	1.36033	1.63654	1.68822	1.98202	1.51461	acetolactate synthase 3 regulatory subunit	0.554534	0.0655005	0.492139	0.0495095	0.247953	0.0157608	0.257862	0.0187137	0.16625	0.00931932	0.422649	0.0391341
	4	SMU_1754c	-	1.28796	1.5235	1.51327	1.32401	1.57661	1.69642	hypothetical protein	0.583556	0.0698048	0.285573	0.0187237	0.354083	0.0299499	0.70719	0.108308	0.431294	0.0433884	0.269597	0.0167317
	4	SMU_838	gshR	1.25526	1.35828	1.75105	1.76443	1.88154	1.88705	glutathione reductase	0.711004	0.0992843	0.504047	0.0542392	0.216273	0.0119069	0.241397	0.0164314	0.233431	0.016006	0.166489	0.00783283
	4	SMU_975	potC	1.24739	1.16726	1.65609	1.91844	1.70504	1.58159	spermidine/putrescine ABC transporter permease	0.734	0.1047	0.931189	0.172442	0.255846	0.0166466	0.13625	0.00654655	0.326726	0.0274725	0.361783	0.0284284
	4	SMU_439	-	1.23091	1.32094	1.75194	1.98565	1.95551	2.04698	transcriptional regulator	0.816154	0.127447	0.587942	0.0715065	0.200841	0.0107558	0.113462	0.00442943	0.168376	0.00985986	0.0914925	0.00306807
	4	SMU_992	-	1.2016	1.47307	1.61421	2.43039	2.14179	1.68395	hypothetical protein	0.818641	0.126607	0.34539	0.0266216	0.280685	0.0205105	0.0451923	0.00117618	0.12117	0.0057007	0.306471	0.0208609
	4	SMU_197c	-	1.1954	1.70961	1.40977	1.65166	1.55745	1.66286	hypothetical protein	0.795116	0.120581	0.133711	0.00649149	0.514279	0.0535385	0.264702	0.020005	0.441214	0.0454905	0.284046	0.0186236
	4	SMU_1648c	-	1.18459	1.50148	1.27306	1.80557	2.19444	1.97578	hypothetical protein	0.887062	0.14962	0.332917	0.023994	0.796411	0.129945	0.206129	0.0127928	0.110471	0.0046997	0.105867	0.00397397
	4	SMU_t02	-	1.1678	1.48494	1.92434	2.16695	2.00872	2.13014	Val tRNA	0.961765	0.171847	0.337448	0.0244895	0.12	0.00504505	0.0826984	0.00260761	0.166847	0.00926927	0.0817241	0.00237237
	4	SMU_214c	-	1.1292	1.51724	1.24761	1.51758	1.73775	2.07219	hypothetical protein	1.00442	0.196562	0.316127	0.0224675	0.799591	0.136867	0.464757	0.0479179	0.318232	0.0261211	0.0944118	0.00321321
	4	SMU_102	-	1.08935	1.29478	1.88685	1.86314	1.97435	1.9014	PTS system transporter subunit IID	1.07543	0.255671	0.617579	0.0778929	0.131647	0.0056006	0.162547	0.00862362	0.169661	0.01002	0.159121	0.00724725
	4	SMU_206c	-	1.05897	1.57085	1.473	1.96749	1.87832	1.91931	hypothetical protein	1.13926	0.31475	0.246364	0.0149199	0.459524	0.0434685	0.118276	0.00515015	0.219062	0.014034	0.154889	0.00697698
	4	SMU_195c	-	1.03582	1.58205	1.42151	1.66322	1.72599	2.1602	hypothetical protein	1.162	0.357778	0.239076	0.0142392	0.530791	0.0571171	0.25774	0.0188338	0.302563	0.0242292	0.0765455	0.00210711
	4	SMU_602	-	1.02458	1.15261	1.60566	1.53458	1.88108	1.53534	sodium-dependent transporter	1.15377	0.383659	0.96245	0.19461	0.286174	0.0213413	0.449641	0.0438839	0.221527	0.0145245	0.423351	0.0398348
	4	SMU_1397c	-	1.0015	1.27475	1.71363	2.34828	2.50151	2.65119	hypothetical protein	1.13818	0.427247	0.669888	0.0901902	0.22161	0.0130881	0.0429412	0.0010961	0.0669643	0.00187688	0.0219231	0.000285285
	4	SMU_103	-	0.971882	1.32803	1.84124	1.79449	1.59564	1.65961	PTS system transporter subunit IIA	1.15143	0.54452	0.544097	0.0618168	0.148387	0.00690691	0.20496	0.0128228	0.416667	0.0406657	0.303333	0.020951
	4	SMU_t30	-	0.913277	1.22049	1.53636	1.82863	2.52182	2.15161	Trp tRNA	0.990538	0.331667	0.805433	0.135045	0.337636	0.0278829	0.176667	0.00954955	0.0603774	0.0016016	0.0688679	0.00182683
	4	SMU_393	-	0.83021	0.774987	0.567625	0.496948	0.515804	0.533129	hypothetical protein	0.852606	0.211231	0.678411	0.102543	0.059375	0.000950951	0.0432353	0.000735736	0.144576	0.00426927	0.0587097	0.000910911
	4	SMU_1708	trkA	0.828544	0.656229	0.608667	0.561456	0.658816	0.561736	potassium transporter peripheral membrane protein	0.940314	0.27014	0.228721	0.00984484	0.109615	0.00285285	0.110286	0.00386386	0.526654	0.0709059	0.106667	0.00256256
	4	SMU_t61	-	0.828163	1.09532	1.56068	2.11438	2.43284	2.224	Cys tRNA	0.570447	0.0702352	1.0272	0.255516	0.315157	0.0250801	0.0906154	0.00294795	0.0717544	0.00204705	0.0565957	0.00133133
	4	SMU_1124	pdp	0.819977	0.804893	0.653383	0.563237	0.556732	0.532477	pyrimidine-nucleoside phosphorylase	0.840982	0.188569	0.720657	0.126241	0.226506	0.00940941	0.107333	0.00402903	0.208495	0.0097047	0.064375	0.00103103
	4	SMU_1663	kthY	0.814806	0.736143	0.61667	0.653942	0.587179	0.654436	thymidylate kinase	0.829321	0.195501	0.534977	0.0586386	0.137119	0.00404905	0.313962	0.024985	0.308333	0.0203704	0.340265	0.0257157
	4	SMU_1619c	-	0.796015	0.6621	0.547037	0.530462	0.584643	0.575992	metal-binding heat shock protein	0.825684	0.193403	0.244947	0.0116466	0.0431034	0.000625626	0.0717241	0.00208208	0.314207	0.0228028	0.152667	0.00573073
	4	SMU_501	-	0.795212	0.667101	0.600946	0.372781	0.506093	0.543738	hypothetical protein	0.832	0.183223	0.2514	0.0125826	0.123571	0.00346346	0.00166667	5.00501e-06	0.129825	0.0037037	0.0934091	0.00205706
	4	SMU_1342	bacA1	0.790745	0.478016	0.670024	0.487475	0.574126	0.517142	bacitracin synthetase 1; BacA	0.802092	0.157367	0	0	0.290635	0.0183283	0.0403704	0.000545546	0.291429	0.0173574	0.0551852	0.000745746
	4	SMU_644	-	0.785424	0.755393	0.577372	0.514194	0.631879	0.573788	competence protein/transcription factor	0.56572	0.0668218	0.460774	0.0387437	0.0664706	0.00113113	0.0558974	0.00109109	0.38931	0.0339039	0.119851	0.00401902
	4	SMU_227c	-	0.778265	0.635987	0.642717	0.714762	0.559724	0.524506	hypothetical protein	0.689213	0.118318	0.163548	0.00507508	0.193797	0.00766266	0.537912	0.067037	0.20989	0.00955956	0.0476	0.000595596
	4	SMU_459	-	0.769669	0.681953	0.635975	0.500732	0.6215	0.645756	ABC transporter amino acid binding protein	0.676935	0.109434	0.288729	0.0170521	0.193421	0.00735736	0.0433333	0.000715716	0.414974	0.0396697	0.34	0.0253554
	4	SMU_1149	-	0.766257	0.73686	0.601006	0.621517	0.563437	0.555918	transporter, trans-membrane domain bacteriocin immunity protein	0.563774	0.0598198	0.390972	0.0281782	0.0986957	0.00227227	0.21931	0.0127327	0.197024	0.00828328	0.116481	0.00314815
	4	SMU_1074	-	0.762153	0.5495	0.705057	0.572822	0.495602	0.38185	phosphopantothenate--cysteine ligase	0.563744	0.064049	0.03	0.00021021	0.325208	0.0234384	0.134146	0.00550551	0.074	0.0012963	0	0
	4	SMU_353	-	0.74455	0.786014	0.631609	0.588211	0.597699	0.573657	hypothetical protein	0.562237	0.0641592	0.708754	0.119545	0.17194	0.00576577	0.153077	0.00697197	0.360065	0.0277528	0.115692	0.00376376
	4	SMU_1345c	-	0.741977	0.539865	0.847934	0.629642	0.611839	0.638609	peptide synthetase	0.565855	0.0662713	0.028	0.00021021	0.814889	0.201887	0.265775	0.0188889	0.394571	0.0345596	0.340789	0.0259259
	4	SMU_555	ylmG	0.740034	0.76165	0.656823	0.635879	0.595409	0.65307	hypothetical protein	0.560773	0.0617467	0.635872	0.0894294	0.280367	0.0152953	0.266294	0.0190591	0.314361	0.0209259	0.393636	0.0346747
	4	SMU_1425	clpB	0.739376	0.779507	0.516305	0.603281	0.502883	0.641674	Clp proteinase, ATP-binding subunit ClpB	0.562597	0.065045	0.703407	0.111602	0.0153846	0.0001001	0.208411	0.0111612	0.095122	0.00195195	0.341169	0.0262963
	4	SMU_2091c	-	0.734351	0.717556	0.61271	0.624389	0.55591	0.618989	DNA mismatch repair protein MutS	0.563587	0.0629029	0.447062	0.0358008	0.133509	0.00380881	0.244077	0.0158809	0.22134	0.0107457	0.29157	0.0176577
	4	SMU_1064c	-	0.666893	0.645504	0.686714	0.588547	0.536889	0.637314	GntR family transcriptional regulator	0.2634	0.0131832	0.20859	0.00814314	0.298074	0.0201401	0.151413	0.00697197	0.160141	0.00569069	0.315786	0.0221271
	4	SMU_1504c	-	0.665326	0.745288	0.658213	0.517625	0.501396	0.629356	hypothetical protein	0.247174	0.0113814	0.57004	0.0704705	0.270385	0.0140741	0.0578049	0.00118619	0.104694	0.00256757	0.313409	0.0207057
	4	SMU_02	dnaN	0.658789	0.602467	0.809764	0.91739	0.582325	0.538024	DNA polymerase III subunit beta	0.223038	0.00881882	0.0755556	0.00136136	0.806178	0.181572	1.14261	0.471226	0.239135	0.0124474	0.0657576	0.00108609
	4	SMU_1055	radC	0.65723	0.68689	0.655979	0.707087	0.568785	0.55054	hypothetical protein	0.216176	0.00735736	0.314365	0.0198248	0.220244	0.00903904	0.506849	0.0603754	0.237642	0.0126076	0.08525	0.00170671
	4	SMU_1546	-	0.652979	0.685158	0.625549	0.755772	0.515188	0.589852	hypothetical protein	0.225256	0.00879379	0.326406	0.0209109	0.186143	0.00652152	0.664594	0.118749	0.109231	0.00284284	0.184878	0.00758759
	4	SMU_97	pyrG	0.647813	0.643931	0.546965	0.72779	0.638297	0.708377	CTP synthetase	0.221515	0.00731732	0.198493	0.00725225	0.035	0.00042042	0.607715	0.0918569	0.436127	0.0445295	0.559169	0.0842392
	4	SMU_27	acpP	0.631083	0.692219	0.663482	0.647898	0.504214	0.569807	acyl carrier protein	0.149057	0.00395395	0.36777	0.0255856	0.279252	0.014955	0.289737	0.022042	0.0947619	0.00199199	0.118852	0.00362863
	4	SMU_716	murN	0.624194	0.745863	0.658737	0.755799	0.547743	0.590603	peptidoglycan branched peptide synthesis protein MurN	0.146481	0.00395896	0.595336	0.0753854	0.278087	0.016006	0.68872	0.129264	0.198916	0.00826326	0.2	0.00900901
	4	SMU_136c	-	0.607366	0.720187	0.838827	0.587534	0.484424	0.513075	transcriptional regulator	0.117222	0.00211211	0.424387	0.0329229	0.811787	0.190961	0.142619	0.005996	0.0663636	0.0010961	0.057	0.000855856
	4	SMU_2160	-	0.604149	0.60037	0.608591	0.714355	0.620616	0.699054	transmembrane protein	0.114595	0.00212212	0.0870732	0.00178679	0.145333	0.00436436	0.557795	0.0709109	0.370545	0.0306006	0.500775	0.0646647
	4	SMU_1251	-	0.591979	0.666616	0.564166	0.708048	0.528225	0.500396	hypothetical protein	0.0828571	0.00116116	0.233696	0.0107608	0.0575758	0.000950951	0.549644	0.0695996	0.131071	0.00367367	0.0361905	0.00038038
	4	SMU_21	mreD	0.569341	0.603891	0.874154	0.973417	0.580478	0.5426	cell shape-determining protein MreD	0.0395238	0.000415415	0.0802703	0.00148649	0.933993	0.285621	1.23321	0.627497	0.239714	0.0125976	0.0851282	0.00166166
	4	SMU_314	-	0.50549	0.866303	0.657278	0.449031	0.342618	0.77363	hypothetical protein	0.03	4.5045e-05	1.00339	0.328438	0.26767	0.0137988	0.0285714	0.0002002	0.00333333	5.00501e-06	0.794228	0.195576
	3	SMU_1719c	-	2.08961	1.52448	1.97102	1.28482	1.30595	1.3189	hypothetical protein	0.077625	0.00310811	0.288358	0.0193393	0.110385	0.00430931	0.798229	0.153413	0.781003	0.152057	0.67416	0.118433
	3	SMU_944	thyA	2.02943	1.34103	1.85179	1.43293	1.59727	1.07213	thymidylate synthase	0.0918519	0.00372372	0.512715	0.0567117	0.132135	0.00588589	0.534722	0.0674424	0.410842	0.0390691	1.02749	0.331697
	3	SMU_1972c	-	1.90256	1.26749	1.05902	0.950127	1.64264	1.53813	hypothetical protein	0.128462	0.00585085	0.671709	0.0924525	1.12341	0.395836	1.10577	0.417292	0.408901	0.0390891	0.422094	0.0403504
	3	SMU_1129	ciaR	1.8531	1.28305	1.53732	1.10436	1.58838	1.10026	response regulator CiaR	0.140105	0.00666166	0.646107	0.0847247	0.334479	0.0272873	1.07852	0.347092	0.416853	0.0411011	1.0199	0.313934
	3	SMU_825	rgpA	1.71014	1.53449	1.57646	1.07548	1.25546	1.19496	RgpAc; glycosyltransferase	0.176311	0.00908909	0.276512	0.0178529	0.282449	0.0207808	1.065	0.333679	0.739532	0.134359	0.885403	0.209164
	3	SMU_1717c	-	1.47405	1.40212	1.7099	1.82512	1.87561	1.46116	deoxyribonucleotide triphosphate pyrophosphatase/hypothetical protein	0.374333	0.0281031	0.433989	0.0397497	0.219464	0.0123023	0.185044	0.0104655	0.222692	0.0144895	0.47521	0.0566066
	3	SMU_1593c	-	1.43684	1.27174	1.46528	1.57472	1.67534	1.6467	CDP-diglyceride synthetase	0.445593	0.0394745	0.670879	0.0916667	0.474508	0.0458358	0.427072	0.0386887	0.384494	0.0342543	0.34331	0.0243994
	3	SMU_704c	-	1.39804	1.12779	2.20086	1.71895	1.7361	1.47873	autolysin; amidase	0.475081	0.043989	1.01133	0.243468	0.0521053	0.00148649	0.247698	0.0172322	0.304088	0.0241992	0.448864	0.0494244
	3	SMU_1525	murA	1.37561	1.36842	1.48197	1.70291	1.85631	1.5857	UDP-N-acetylglucosamine 1-carboxyvinyltransferase	0.480426	0.0452052	0.480152	0.0473423	0.421954	0.0367467	0.244203	0.0168669	0.226519	0.0153053	0.368303	0.0304154
	3	SMU_1968c	-	1.36491	1.32302	1.50546	1.83872	2.33003	1.34539	hypothetical protein	0.505196	0.0515816	0.567479	0.0675976	0.401156	0.0347347	0.195299	0.0114364	0.0933803	0.00331832	0.623077	0.101351
	3	SMU_504	dam	1.35596	0.759146	0.649561	0.611442	0.805622	0.556683	site-specific DNA-methyltransferase	0.520094	0.0551852	0.617556	0.0822172	0.258542	0.0124224	0.220357	0.0123524	0.952098	0.293063	0.119636	0.00329329
	3	SMU_1524c	-	1.35519	1.47199	1.36431	1.68169	1.91242	1.74512	hypothetical protein	0.47849	0.045981	0.338027	0.0248699	0.607234	0.0714214	0.248611	0.0179179	0.198049	0.0121922	0.23531	0.0133083
	3	SMU_125	-	1.35394	1.43947	1.36378	1.71238	1.66043	1.7047	hypothetical protein	0.532009	0.0583133	0.402749	0.0344695	0.62276	0.0779229	0.248392	0.0177778	0.392044	0.0355155	0.269919	0.0166166
	3	SMU_207c	-	1.35267	1.76778	1.39823	1.25102	2.01495	2.64502	transposon protein	0.494772	0.0487838	0.118152	0.00544044	0.538257	0.0587287	0.832328	0.169965	0.169558	0.00958959	0.0164	0.000205205
	3	SMU_1744	fabH	1.33826	1.23025	1.6261	1.89442	1.74589	1.49658	3-oxoacyl-ACP synthase	0.532568	0.0591742	0.746688	0.117347	0.258478	0.0178529	0.148738	0.00766767	0.298974	0.0233433	0.444159	0.0475726
	3	SMU_1985	comYB	1.33283	1.60432	1.11682	1.81805	2.22216	1.20575	ABC transporter ComYB	0.535398	0.0605606	0.22812	0.0133584	1.01562	0.256702	0.192931	0.0112012	0.1045	0.00418418	0.786411	0.159014
	3	SMU_1983	comYD	1.33229	1.70921	1.21103	1.94516	1.78363	1.26078	competence protein ComYD	0.525484	0.0570721	0.138283	0.00685185	0.907401	0.183478	0.131075	0.0061011	0.28517	0.020981	0.73469	0.136421
	3	SMU_630	-	1.33022	1.36622	1.25461	1.79494	1.8628	1.73318	hypothetical protein	0.552457	0.0641491	0.496139	0.0501602	0.803882	0.136797	0.203388	0.0123173	0.222197	0.0146797	0.256807	0.0152953
	3	SMU_1984	comYC	1.32406	2.09866	1.29112	2.13342	2.46918	1.39504	competence protein ComYC	0.566962	0.0672523	0.0494643	0.00138639	0.707382	0.0973624	0.0980597	0.00328829	0.0718644	0.00212212	0.494506	0.0626176
	3	SMU_15	ftsH	1.3237	1.61464	1.24054	1.20184	1.79806	1.66533	cell division protein FtsH	0.534887	0.0591642	0.207788	0.0117518	0.814091	0.143423	0.924361	0.220681	0.269225	0.0191341	0.27	0.0168919
	3	SMU_1649	exoA	1.32198	1.44628	1.42656	1.66454	1.85011	1.58361	exodeoxyribonuclease III	0.536091	0.059029	0.347178	0.0283233	0.473866	0.046011	0.266467	0.020005	0.222164	0.0148999	0.351233	0.0256657
	3	SMU_1982c	-	1.21118	1.72411	1.16264	2.39981	2.50479	1.4977	hypothetical protein	0.751483	0.109074	0.138911	0.00702202	0.976985	0.22542	0.043	0.00107608	0.0663636	0.00182683	0.39989	0.0362262
	3	SMU_1867c	-	1.20467	1.26335	1.04415	1.67351	1.97155	1.65892	alcohol dehydrogenase	0.825486	0.131797	0.690946	0.102362	1.15781	0.453158	0.26651	0.0198749	0.166	0.00913914	0.281955	0.0187688
	3	SMU_1760c	-	1.20438	1.3968	1.47059	1.65213	1.73615	1.89009	hypothetical protein	0.751271	0.109419	0.430556	0.0387888	0.428729	0.0388388	0.269355	0.0208959	0.291242	0.0223023	0.148851	0.00648148
	3	SMU_1724c	-	1.19471	1.37269	1.45148	1.85171	2.12437	2.04208	rRNA methylase	0.861718	0.140601	0.495238	0.0520521	0.490891	0.0496296	0.182162	0.0101201	0.132474	0.00643143	0.105211	0.00373874
	3	SMU_35	purN	1.05963	1.53194	1.36747	1.51959	1.31767	1.5438	phosphoribosylglycinamide formyltransferase	1.1619	0.33474	0.27016	0.0169019	0.609667	0.0732332	0.426872	0.0382432	0.764907	0.144329	0.409946	0.0377528
91	3	SMU_45	-	1.01382	1.20761	1.80766	1.50267	1.64047	1.95637	hypothetical protein	1.16453	0.403864	0.805655	0.135485	0.161515	0.008003	0.471481	0.050971	0.412116	0.038984	0.130253	0.00515015
	3	SMU_1981c	-	1.00626	1.54384	1.33513	2.49754	1.64416	1.39263	hypothetical protein	1.06775	0.333514	0.278462	0.0181181	0.626587	0.079029	0.0284783	0.000655656	0.41615	0.0389489	0.496941	0.0634234
	3	SMU_946	-	0.972324	1.10774	1.2681	1.81094	1.62467	1.51991	permease	1.14234	0.495971	1.00748	0.248594	0.797748	0.132958	0.2035	0.0122222	0.407604	0.0391692	0.421122	0.0432082
	3	SMU_t17	-	0.968094	0.945277	1.26111	1.58809	1.64886	1.52086	Ile tRNA	1.09785	0.459359	1.0092	0.364179	0.812678	0.142768	0.409593	0.0352603	0.394451	0.0359309	0.427919	0.0421922
	3	SMU_661	-	0.966048	0.588	1.02863	0.594115	0.577735	0.715598	transcriptional regulator	1.10734	0.497693	0.054	0.000810811	1.14546	0.435711	0.146628	0.00631131	0.2425	0.0131081	0.460779	0.0532733
	3	SMU_614	-	0.957118	1.1804	1.11012	1.53194	1.68033	1.66188	hypothetical protein	1.13881	0.569645	0.895372	0.162673	1.05711	0.307928	0.433757	0.041031	0.337126	0.0293594	0.280538	0.0182533
	3	SMU_386	-	0.956576	0.881292	0.496837	0.598562	0.710143	0.656204	ribosomal-protein-alanine acetyltransferase	0.922437	0.257618	0.570128	0.0667718	0.0183333	0.000165165	0.153	0.00689189	0.52	0.0681882	0.255586	0.0141992
	3	SMU_1847	efp	0.928435	0.661298	0.626748	0.653216	0.644825	0.581677	elongation factor P	1.1056	0.50466	0.233523	0.0102853	0.147213	0.00449449	0.305449	0.0238488	0.47367	0.0516817	0.116667	0.00385385
	3	SMU_t29	-	0.914826	1.15746	1.43587	1.67922	2.05599	1.88559	Tyr tRNA	1.09808	0.456161	0.961789	0.196401	0.489	0.0489489	0.264013	0.0200851	0.1421	0.00711211	0.166413	0.00766266
	3	SMU_2109	-	0.886177	1.36965	1.31786	2.31396	2.039	1.80562	MDR permease	1.02439	0.355821	0.477538	0.0475626	0.707737	0.0970571	0.0446296	0.00120621	0.146436	0.0074024	0.169792	0.00815816
	3	SMU_1872c	-	0.840903	0.673018	0.803398	0.535876	0.485742	0.561034	hypothetical protein	0.930212	0.263048	0.265327	0.0142092	0.723061	0.137157	0.0712963	0.00192693	0.0673333	0.00101101	0.102889	0.00231732
	3	SMU_569	feoA	0.840708	0.778516	0.637267	0.621928	0.686122	0.62293	ferrous ion transport protein A	0.956525	0.282457	0.699395	0.109915	0.175147	0.00596096	0.2344	0.0146647	0.618466	0.0968869	0.263421	0.01503
	3	SMU_1805	-	0.837267	0.712419	0.749247	0.479844	0.503636	0.465973	transcriptional regulator	0.857505	0.216737	0.36058	0.0249049	0.571847	0.0712663	0.0336842	0.00032032	0.102979	0.00242242	0.0107143	7.51e-05
	3	SMU_1133	phoU	0.835035	0.776917	0.633466	0.5046	0.610681	0.770724	phosphate transport system regulatory protein	0.829183	0.192978	0.647713	0.094985	0.159846	0.0052002	0.044375	0.000710711	0.365706	0.0298348	0.770337	0.171572
	3	SMU_72	-	0.82935	0.793941	0.448158	0.452955	0.545895	0.758118	hypothetical protein	0.624216	0.0896647	0.567368	0.0647447	0	0	0.0241667	0.000145145	0.162319	0.00560561	0.555784	0.0851201
	3	SMU_400	-	0.826593	0.776934	0.644548	0.483025	0.615838	0.70564	secreted esterase	0.928377	0.263458	0.699293	0.108849	0.193974	0.00757257	0.035	0.00042042	0.413146	0.0368068	0.523576	0.0754705
	3	SMU_498	comF	0.81401	0.765676	0.779116	0.630669	0.541147	0.609196	late competence protein	0.827957	0.172387	0.644056	0.0921922	0.733316	0.142773	0.259209	0.018033	0.196824	0.00837337	0.255575	0.0144545
	3	SMU_242c	-	0.81049	0.812144	0.78344	0.529129	0.599712	0.580639	amino acid ABC transporter permease	0.822415	0.17041	0.790746	0.153954	0.662192	0.110365	0.0692157	0.00176677	0.36327	0.0289089	0.121053	0.00345345
	3	SMU_1660c	-	0.808739	0.831899	0.711578	0.5296	0.529086	0.613925	DNA replication intiation control protein YabA	0.858591	0.216582	0.927292	0.239945	0.467164	0.046997	0.0719231	0.00187187	0.172533	0.00647648	0.237798	0.012973
	3	SMU_2093	argR	0.799514	0.68975	0.595866	0.618306	0.679108	0.636889	transcriptional regulator of arginine metabolism	0.822494	0.173308	0.315906	0.0200801	0.0931111	0.0020971	0.235079	0.0148248	0.621704	0.0967718	0.330634	0.0234985
	3	SMU_613	-	0.795581	0.919901	1.07805	1.8333	1.59497	1.61428	hypothetical protein	0.570524	0.0708158	0.995815	0.333433	1.0711	0.340415	0.182636	0.0100551	0.436976	0.0448348	0.36375	0.0276727
	3	SMU_1341c	-	0.79433	0.426614	0.706708	0.677597	0.577473	0.476113	gramicidin S synthetase	0.567811	0.0662162	0	0	0.282182	0.0155355	0.284667	0.0213714	0.161389	0.00581582	0.016875	0.000135135
	3	SMU_832	-	0.790583	0.787095	0.66785	0.450111	0.45463	0.606238	hypothetical protein	0.753415	0.139144	0.719368	0.125295	0.2638	0.0132032	0.016	8.00801e-05	0.0496	0.000620621	0.201685	0.00898398
	3	SMU_1142c	-	0.790513	0.678751	0.652779	0.689936	0.554941	0.610526	transcriptional regulator Spx	0.757243	0.14023	0.271651	0.0148198	0.265495	0.0120921	0.476955	0.0525175	0.224653	0.0113564	0.228969	0.0111161
	3	SMU_623c	-	0.77707	0.744021	0.673785	0.627096	0.550709	0.554922	deacetylase	0.753197	0.137973	0.570449	0.0699499	0.279386	0.0159409	0.260652	0.018003	0.212947	0.0101251	0.107959	0.00264765
	3	SMU_576	lytR	0.776189	0.659981	0.747177	0.784682	0.594422	0.637938	response regulator LytR	0.675109	0.108463	0.229425	0.00998999	0.577063	0.0727828	0.7982	0.179775	0.297623	0.0181732	0.340946	0.0252553
	3	SMU_2028	sacB	0.771499	0.749398	0.594057	0.443147	0.497089	0.695216	beta-D-fructosyltransferase	0.725833	0.126421	0.571864	0.0675475	0.0977083	0.00234735	0.0163636	9.00901e-05	0.107451	0.00274274	0.518182	0.0713213
	3	SMU_474	luxS	0.767838	0.641933	0.54979	0.616065	0.658758	0.670338	S-ribosylhomocysteinase	0.656579	0.0998999	0.190571	0.00667668	0.0208696	0.00024024	0.21955	0.0121972	0.507237	0.0652452	0.420054	0.0391041
	3	SMU_71	-	0.765159	1.0156	1.09707	2.07446	1.67855	1.90479	cation efflux pump (multidrug resistance protein)	0.62586	0.0892743	1.17461	0.461897	1.06018	0.300861	0.1	0.0035035	0.334709	0.0288138	0.154607	0.00688689
	3	SMU_1156c	-	0.762643	0.628346	0.780398	0.625721	0.583713	0.708783	hypothetical protein	0.653916	0.101131	0.135849	0.0036036	0.666565	0.10976	0.234844	0.015045	0.312612	0.020966	0.558709	0.0844494
	3	SMU_1602	-	0.760537	0.694199	0.845615	0.621079	0.534193	0.576135	NAD(P)H-flavin oxidoreductase	0.653235	0.100045	0.342794	0.0233333	0.914778	0.268298	0.242214	0.0158809	0.128793	0.00373874	0.128235	0.00436436
	3	SMU_1817c	-	0.759544	0.834022	0.504252	0.462128	0.604707	0.850291	maturase-like protein	0.581226	0.0759259	0.82769	0.173989	0.019	9.50951e-05	0.029375	0.000235235	0.364568	0.0295596	1.0845	0.377242
	3	SMU_t37	-	0.744717	0.855125	1.26645	1.9232	1.975	1.58314	Arg tRNA	0.27297	0.0137988	0.639127	0.087968	0.840599	0.154404	0.136667	0.00677177	0.166296	0.00898899	0.293926	0.0198599
	3	SMU_1053	-	0.737229	0.715278	0.855116	0.605284	0.484183	0.551238	redox-sensing transcriptional repressor Rex	0.567106	0.0667017	0.465389	0.0419269	0.976231	0.317593	0.200194	0.0103203	0.0763889	0.00137638	0.0951163	0.00204705
	3	SMU_t65	-	0.731725	0.708451	1.22633	1.66443	1.91484	1.59258	Arg tRNA	0.401944	0.028969	0.265673	0.0138288	0.884261	0.176587	0.284313	0.0227678	0.189339	0.0114665	0.363375	0.0290991
	3	SMU_1007	-	0.722143	0.814161	0.590132	0.492156	0.579169	0.750898	ABC transporter permease	0.476034	0.0426476	0.863906	0.193709	0.0978723	0.0023023	0.0393333	0.000590591	0.298923	0.0194494	0.740238	0.155976
	3	SMU_1576c	-	0.709575	0.82931	0.616794	0.616872	0.629538	0.915383	hypothetical protein	0.403933	0.0303253	0.907324	0.218884	0.158939	0.00525025	0.23122	0.0142342	0.466056	0.0496847	1.19832	0.566171
	3	SMU_1316c	-	0.704131	0.554903	0.683883	0.715179	0.587979	0.653078	hypothetical protein	0.364146	0.0224174	0.0352632	0.000335335	0.290756	0.0173173	0.488673	0.0552753	0.296667	0.0187087	0.308226	0.0191291
	3	SMU_t12	-	0.702667	0.878851	1.0623	2.02659	2.02189	2.52632	Met tRNA	0.248352	0.0113113	0.826738	0.17503	1.04146	0.282518	0.121461	0.00541041	0.168158	0.00959459	0.0254545	0.00042042
	3	SMU_1747c	-	0.701326	0.64158	0.721882	0.703075	0.521547	0.568491	phosphatase	0.339915	0.0200751	0.161746	0.0051001	0.423708	0.0377477	0.45455	0.048003	0.108302	0.00287287	0.103404	0.00243243
	3	SMU_343	-	0.698756	0.728161	0.65345	0.725466	0.610902	0.638281	hypothetical protein	0.40305	0.0284434	0.525628	0.0523524	0.26266	0.0123574	0.57128	0.0826326	0.296094	0.018969	0.331111	0.0238639
	3	SMU_1054	-	0.697799	0.704725	0.700492	0.329591	0.367219	0.546826	glutamine amidotransferase	0.402958	0.0286386	0.416644	0.0310711	0.38241	0.0317718	0	0	0.00625	2.5025e-05	0.0797368	0.00151652
	3	SMU_t40	-	0.695045	0.808379	1.06564	2.29609	2.54733	1.83331	Arg tRNA	0.147021	0.00345846	0.570826	0.0691391	1.11435	0.387623	0.0443396	0.00117618	0.0508	0.00127127	0.186275	0.00950951
	3	SMU_1031	xis	0.687436	0.818786	0.53711	0.59407	0.492743	0.687848	transposon excisionase; Tn916 ORF1-like	0.22125	0.00797297	0.801504	0.16006	0.0219048	0.00023023	0.128875	0.00516016	0.0637037	0.000860861	0.436308	0.0425826
	3	SMU_684	-	0.686706	0.650411	0.766661	0.667258	0.488749	0.562921	hypothetical protein	0.342241	0.0198699	0.195211	0.00693694	0.678232	0.117112	0.40489	0.0368819	0.0862162	0.0015966	0.11746	0.0037037
	3	SMU_509	-	0.686136	0.654846	0.675218	0.732088	0.61415	0.50279	hypothetical protein	0.364355	0.0226126	0.230235	0.00979479	0.301385	0.0196096	0.623981	0.0965015	0.325067	0.0244044	0.0335	0.000335335
	3	SMU_685	-	0.681509	0.689271	0.741226	0.581403	0.435185	0.577696	hypothetical protein	0.347143	0.0206757	0.340155	0.021962	0.590038	0.0782583	0.148636	0.00654655	0.0335294	0.000285285	0.178025	0.00721722
	3	SMU_679	-	0.678615	0.741381	0.806872	0.355088	0.411525	0.576251	oxidoreductase	0.264545	0.0131081	0.520606	0.0515916	0.711243	0.131712	0	0	0.0228571	0.00016016	0.119661	0.00353353
	3	SMU_626	-	0.67035	0.621111	0.667972	0.673394	0.608408	0.627629	competence protein	0.267813	0.0128679	0.14	0.00343343	0.300224	0.0201351	0.398865	0.0369319	0.315069	0.0227077	0.315448	0.0211562
	3	SMU_131	lplA	0.662813	0.674365	0.632963	0.642299	0.507334	0.667395	lipoate-protein ligase	0.243951	0.00988989	0.265849	0.0141041	0.183472	0.00661161	0.274324	0.0203203	0.087	0.00174174	0.42933	0.0416867
	3	SMU_731	-	0.661604	0.736407	0.916479	0.530428	0.441118	0.559556	ABC transporter ATP-binding protein	0.247209	0.0106406	0.535747	0.0592593	1.14446	0.489174	0.0692	0.00173173	0.0395455	0.000435435	0.119194	0.0036987
	3	SMU_1575c	-	0.659283	0.743409	0.69774	0.686344	0.530991	0.601134	hypothetical protein	0.210476	0.00663664	0.460118	0.0389189	0.34085	0.0261011	0.441343	0.0443994	0.149683	0.00471972	0.206628	0.00889389
	3	SMU_488	-	0.655454	0.757042	0.69273	0.75308	0.587781	0.645068	hydrolase	0.22775	0.00911912	0.636079	0.0885035	0.384107	0.0322973	0.667068	0.121862	0.312734	0.0217568	0.381667	0.0320921
	3	SMU_508	-	0.654663	0.790656	0.691	0.646107	0.577661	0.671671	hypothetical protein	0.18871	0.00585586	0.651017	0.0961211	0.323071	0.0226376	0.293333	0.0224625	0.284397	0.0165115	0.42227	0.0390991
	3	SMU_20	mreC	0.652618	0.56999	0.612368	0.919888	0.769988	0.803631	cell shape-determining protein MreC	0.145833	0.0035035	0.0375	0.000375375	0.0945455	0.00208208	1.00579	0.307072	0.720052	0.138388	0.660055	0.119259
	3	SMU_2090c	-	0.64825	0.628183	0.693134	0.795922	0.632793	0.740859	hypothetical protein	0.21375	0.00684685	0.16661	0.00491992	0.341688	0.0263363	0.775681	0.165385	0.372335	0.0311211	0.615877	0.10542
	3	SMU_1871c	-	0.64451	0.59718	0.730551	0.808571	0.597064	0.759852	hypothetical protein	0.145273	0.003999	0.0712121	0.00117618	0.402456	0.0344444	0.773476	0.162593	0.298226	0.0185085	0.555573	0.0873123
	3	SMU_1809	scnG	0.643983	0.708831	0.668432	0.835935	0.623752	0.649334	bacteroiocin operon protein ScnG-like protein	0.213623	0.00737738	0.444591	0.0353804	0.289844	0.0185686	0.957691	0.276091	0.408548	0.038033	0.373879	0.0308759
	3	SMU_662	-	0.633252	0.615741	0.955658	0.937807	0.634031	0.720377	hypothetical protein	0.138421	0.00263263	0.0962791	0.00207207	1.09802	0.42536	1.0761	0.389399	0.29792	0.0186386	0.480537	0.0582032
	3	SMU_2136c	-	0.621426	0.712499	0.709406	0.688086	0.53588	0.595733	hypothetical protein	0.14186	0.00305305	0.45628	0.0374525	0.456872	0.0445896	0.462991	0.0495896	0.166269	0.00557558	0.215319	0.0101301
	3	SMU_38c	-	0.598684	0.77456	0.710494	0.824367	0.552373	0.620724	transcriptional regulator	0.0983871	0.00152653	0.704502	0.116712	0.462915	0.0461061	0.899525	0.236812	0.183415	0.00752753	0.292417	0.0175626
	3	SMU_1076	-	0.572516	0.518204	0.653819	0.945816	0.667239	0.738915	hypothetical protein	0.03	0.000285285	0.03	7.50751e-05	0.175362	0.00605606	1.07464	0.391021	0.362722	0.0286837	0.519929	0.0728629
	3	SMU_681	-	0.544437	0.623662	0.794347	0.762735	0.491587	0.779209	hypothetical protein	0.033	0.000165165	0.13125	0.00315315	0.712044	0.130791	0.65149	0.113799	0.0868421	0.00165165	0.746137	0.157593
	3	SMU_313	-	0.526576	0.804333	0.681024	0.484121	0.344237	0.747394	PTS system sorbitol-specific transporter subunit IIA	0.035	3.5035e-05	0.721037	0.125225	0.278214	0.0155956	0.0365217	0.00042042	0	0	0.59479	0.0994294
	3	SMU_r05	-	0.378325	1.59775	0.36558	0.640918	1.3117	1.17755	23S ribosomal RNA	0.0225	4.5045e-05	0.135	0.00648649	0.0173684	0.000165165	0.072807	0.00207708	0.378079	0.0334935	0.359936	0.0281031
	2	SMU_296	-	2.45808	1.43489	1.11304	1.02572	2.34553	1.00593	hypothetical protein	0.0391935	0.00121622	0.381124	0.0322372	1.06286	0.298964	1.20673	0.553839	0.0908696	0.00313814	1.19673	0.502533
	2	SMU_384	-	1.87979	1.35702	1.63682	1.12595	1.16247	1.12689	hypothetical protein	0.122069	0.00531532	0.496986	0.051987	0.259179	0.0173824	1.06715	0.334885	1.04545	0.279414	1.00457	0.300666
	2	SMU_76	-	1.84242	1.64747	1.08245	1.31559	1.15915	0.895803	N-acetyl-muramidase	0.123111	0.00554555	0.166514	0.00908408	1.12193	0.395876	0.715793	0.117508	1.06041	0.286066	1.14793	0.457332
	2	SMU_1046c	-	1.83577	1.29074	1.26744	1.11512	1.78168	1.05842	GTP pyrophosphokinase	0.129891	0.00598098	0.616957	0.0781231	0.766375	0.118524	1.07537	0.340696	0.282759	0.0205205	1.07719	0.369845
	2	SMU_748	-	1.8289	1.44918	1.61291	1.28326	1.48309	1.19009	hypothetical protein	0.131075	0.0061011	0.350968	0.0272272	0.258824	0.0176176	0.784199	0.142082	0.54875	0.0703103	0.938937	0.238729
	2	SMU_1534	atpH	1.82422	1.11553	1.04147	0.906796	1.62943	1.35559	ATP synthase F0F1 subunit C	0.143814	0.00698198	1.02974	0.259755	1.15978	0.450445	1.04648	0.354064	0.414592	0.0406707	0.625549	0.102693
124	2	SMU_188c	-	1.78672	1.26804	1.50645	1.30659	1.50336	1.01221	heat shock protein 33	0.149192	0.00739239	0.663858	0.0887137	0.354345	0.0297948	0.716647	0.118724	0.510862	0.0593193	1.20173	0.488994
	2	SMU_1068c	-	1.67236	1.33338	1.44579	1.35188	1.71001	1.26015	ABC transporter ATP-binding protein	0.216404	0.0123473	0.544178	0.0612813	0.49005	0.0492993	0.712593	0.115556	0.335087	0.029014	0.821794	0.171927
	2	SMU_1377c	-	1.644	1.52795	1.43898	1.44445	1.3803	1.45723	hypothetical protein	0.217417	0.0130581	0.273307	0.0173724	0.468177	0.04499	0.495527	0.0587788	0.668797	0.105776	0.478642	0.0582132
	2	SMU_505	-	1.62028	1.07542	1.31921	1.13977	1.55391	1.02311	adenine-specific DNA methylase	0.23792	0.0148849	1.08676	0.324179	0.660229	0.0865766	1.01451	0.286887	0.449663	0.0468118	1.17897	0.464389
	2	SMU_471	-	1.55594	0.99894	1.55456	1.06434	0.991868	0.789629	hypothetical protein	0.302319	0.0208809	1.18189	0.537257	0.316646	0.02504	1.16341	0.493779	1.21974	0.593418	0.816107	0.206682
	2	SMU_2003a	-	1.55094	1.55864	1.35664	1.30035	1.47006	1.12858	50S ribosomal protein L36	0.284135	0.0189139	0.251707	0.0154955	0.605021	0.0717668	0.734925	0.123223	0.545512	0.0693493	1.00558	0.297447
	2	SMU_1723c	-	1.53623	1.23341	1.68181	1.2695	1.09423	1.19918	hypothetical protein	0.283037	0.0191241	0.744571	0.117387	0.221008	0.0131632	0.822765	0.166777	1.11729	0.359009	0.89481	0.212282
	2	SMU_2001	rpoA	1.51253	1.74132	1.33546	1.0399	1.46435	1.4261	DNA-directed RNA polymerase subunit alpha	0.318417	0.0221522	0.126809	0.00596597	0.624173	0.0793493	1.16576	0.476106	0.55112	0.0714414	0.459602	0.051987
	2	SMU_947	dfrA	1.49135	0.873676	1.28013	1.79231	1.66291	1.11672	dihydrofolate reductase	0.371465	0.0291892	0.843533	0.182808	0.792256	0.13006	0.196387	0.0116967	0.369489	0.0325475	1.03559	0.345716
	2	SMU_2032	rs2	1.46046	1.30306	1.39031	1.57715	1.77023	1.39184	30S ribosomal protein S2	0.391257	0.0327027	0.616773	0.0774825	0.555714	0.0623023	0.40763	0.0352953	0.291477	0.0217367	0.558021	0.0804354
	2	SMU_1987	comYA	1.4556	1.45528	1.01324	1.51977	1.73199	1.00813	ABC transporter ATP-binding protein ComYA; late competence gene	0.383875	0.0307407	0.348981	0.0274224	1.15899	0.482623	0.430824	0.0392442	0.294437	0.0222523	1.17928	0.465691
	2	SMU_405c	-	1.42714	1.48464	1.58035	1.86159	1.34454	1.05181	transcriptional regulator	0.432047	0.036977	0.323287	0.0231381	0.291133	0.0218569	0.181927	0.00992492	0.703884	0.1152	1.11728	0.408774
	2	SMU_1045c	-	1.41218	1.31752	1.48644	1.65846	2.0672	1.10737	inorganic polyphosphate/ATP-NAD kinase	0.446514	0.0391091	0.552924	0.0653103	0.391512	0.0337037	0.266757	0.0197598	0.133061	0.00652653	0.951191	0.251842
	2	SMU_216c	-	1.40476	1.38091	1.17316	1.38597	1.59348	1.77318	hypothetical protein	0.480107	0.0449349	0.493842	0.0501752	0.959339	0.210786	0.652118	0.093999	0.457915	0.0483584	0.227748	0.0126527
	2	SMU_1296	-	1.38205	1.20051	1.46946	1.89265	1.71286	1.3938	S-transferase	0.519674	0.0559209	0.841091	0.142708	0.424157	0.0377878	0.168224	0.00900901	0.311605	0.0252653	0.513707	0.0665916
	2	SMU_300	tgt	1.3551	1.42219	1.57204	1.11798	1.52312	1.72933	queuine tRNA-ribosyltransferase	0.501683	0.0522272	0.419368	0.0365215	0.312387	0.0242342	1.04553	0.311356	0.489866	0.0549199	0.223981	0.0121071
	2	SMU_592c	-	1.34848	1.35518	1.38177	1.70109	1.98648	1.45645	transcriptional regulator	0.530628	0.0592242	0.503272	0.0546597	0.546996	0.0610511	0.249007	0.0175726	0.165505	0.00902903	0.426715	0.0442092
	2	SMU_140	-	1.31356	1.55505	1.43007	1.26609	1.45077	1.67105	glutathione reductase	0.517778	0.055976	0.24125	0.0144895	0.471436	0.046011	0.797809	0.15493	0.562143	0.0748398	0.272857	0.0172072
	2	SMU_1750c	-	1.26528	1.37189	1.702	1.50058	1.42232	1.39455	hypothetical protein	0.656455	0.0880531	0.490098	0.0502853	0.223802	0.0135536	0.470193	0.0487137	0.609695	0.09002	0.558333	0.0821572
	2	SMU_182	sloA	1.24159	1.32591	2.18932	1.5357	1.38948	1.47625	iron ABC transporter ATP-binding protein	0.72	0.101261	0.553122	0.0656106	0.0538983	0.00159159	0.41882	0.0373123	0.669969	0.106632	0.446697	0.0487387
	2	SMU_1647c	-	1.24155	1.12764	1.51125	1.66547	1.40484	1.11034	transcriptional regulator	0.78904	0.119264	0.945504	0.183138	0.423543	0.0370971	0.293951	0.0238338	0.6885	0.11027	1.02021	0.317092
	2	SMU_676	gapN	1.23717	1.16814	1.121	1.28334	1.62557	1.57373	NADP-dependent glyceraldehyde-3-phosphate dehydrogenase	0.725442	0.102753	0.945547	0.181727	1.06533	0.326316	0.810452	0.161441	0.413936	0.0389489	0.374793	0.0317017
	2	SMU_1755c	-	1.20916	1.53379	1.36	1.22588	1.44438	1.55134	hypothetical protein	0.753114	0.108934	0.278516	0.0178428	0.611299	0.0706757	0.896174	0.200495	0.577222	0.078003	0.372267	0.032047
	2	SMU_37	purH	1.16794	1.50721	1.34022	1.06023	1.19167	1.72492	bifunctional phosphoribosylaminoimidazolecarboxamide formyltransferase/IMP cyclohydrolase	0.902618	0.153599	0.288519	0.0194945	0.634353	0.080961	1.13617	0.438433	0.980707	0.236096	0.251404	0.0143443
	2	SMU_1100c	-	1.14797	1.0036	1.22442	1.72266	1.584	1.25657	permease	0.969587	0.176156	1.12955	0.403654	0.864974	0.165375	0.265442	0.0195295	0.461549	0.0492042	0.802555	0.16509
	2	SMU_202c	-	1.14432	1.52456	1.30019	1.26121	1.38324	1.58997	hypothetical protein	0.976959	0.178473	0.304255	0.0214715	0.744882	0.110726	0.846771	0.175881	0.697438	0.113098	0.37052	0.0320821
	2	SMU_709	-	1.14223	1.28877	2.72508	1.18388	1.10024	1.60301	hypothetical protein	1.00826	0.203368	0.644674	0.0842142	0.0193333	0.00029029	0.970112	0.261221	1.12435	0.376471	0.345724	0.0250901
	2	SMU_1702c	-	1.13116	1.13869	1.64685	1.42439	1.52655	1.92305	phosphatase	1.00412	0.203539	0.9875	0.217467	0.257203	0.0184084	0.588485	0.0777578	0.504372	0.0583133	0.141566	0.00588088
	2	SMU_1703c	-	1.12194	0.905856	1.80729	1.53953	1.14182	1.1315	hypothetical protein	1.01134	0.211076	0.918569	0.234469	0.186	0.00977477	0.467745	0.0477578	1.08758	0.316802	1.0093	0.302588
	2	SMU_985	bglA	1.11276	1.29585	1.54131	1.44138	1.4126	1.64887	beta-glucosidase	1.01472	0.223969	0.618828	0.0792893	0.375439	0.0321321	0.537913	0.0683834	0.644805	0.0993994	0.340278	0.0245245
	2	SMU_836	-	1.11211	1.30764	1.46282	1.98516	1.62477	1.49387	hypothetical protein	1.1	0.27032	0.637984	0.0823824	0.507317	0.0520521	0.11039	0.00425425	0.415412	0.0403353	0.445519	0.0472723
	2	SMU_1758c	-	1.09104	1.39944	1.56088	1.46968	1.46688	1.69031	hypothetical protein	1.06304	0.248468	0.429448	0.0389039	0.312987	0.0241241	0.476036	0.0528929	0.562557	0.0737688	0.279225	0.018028
	2	SMU_t52	-	1.07274	1.05253	1.20284	1.60579	1.54574	1.52938	Xaa tRNA	1.12366	0.301441	1.13058	0.401191	0.918394	0.188919	0.323735	0.0268969	0.473733	0.0514515	0.426061	0.0422222
	2	SMU_547	-	1.04177	1.16392	1.07325	1.45788	1.57376	1.50532	hypothetical protein	1.16555	0.369119	0.946658	0.185731	1.13425	0.41044	0.487913	0.0561662	0.434483	0.0441441	0.420321	0.0393393
	2	SMU_2073c	-	1.03965	1.44719	1.49688	1.83175	1.67749	1.4356	hypothetical protein	1.1616	0.350465	0.36297	0.029975	0.371059	0.0315716	0.202213	0.0123473	0.331941	0.0282432	0.463648	0.0540691
	2	SMU_961	-	1.02866	1.05201	1.24299	1.4794	1.6281	1.55083	hypothetical protein	1.13504	0.318128	1.07788	0.295095	0.815193	0.147698	0.510766	0.0633984	0.419397	0.0417718	0.422593	0.039975
	2	SMU_196c	-	1.02307	1.45996	1.34078	1.5577	1.53476	1.9873	transfer protein	1.16672	0.417678	0.335533	0.0251902	0.656628	0.0857758	0.376374	0.0322122	0.482466	0.0528829	0.105405	0.0039039
	2	SMU_1144	truB	1.02195	1.0342	0.649833	0.579743	0.767795	0.896524	tRNA pseudouridine synthase B	1.16083	0.356822	1.13347	0.389169	0.213827	0.00866867	0.149775	0.00667167	0.852413	0.208624	1.1507	0.468228
	2	SMU_41	-	1.01293	1.27893	1.41533	1.911	1.38308	1.61169	hypothetical protein	1.13171	0.38976	0.645885	0.084049	0.537306	0.0588939	0.145446	0.00735235	0.70135	0.114434	0.362222	0.0277377
	2	SMU_2092c	-	0.990411	0.876513	0.646068	0.608846	0.707483	0.689941	hypothetical protein	1.15556	0.408829	1.00016	0.318869	0.243059	0.0103403	0.208962	0.0110861	0.706104	0.1297	0.503423	0.0655105
	2	SMU_1291c	-	0.948795	0.75758	0.909562	0.677599	0.573453	0.637533	hypothetical protein	0.966623	0.293664	0.413851	0.0306557	0.818012	0.197748	0.270966	0.0196647	0.170263	0.00647648	0.150556	0.00542543
	2	SMU_t38	-	0.9486	1.02748	1.15983	1.35337	1.70372	1.6013	Gln tRNA	1.13914	0.587773	1.13654	0.414685	1.01192	0.252728	0.706445	0.106426	0.321856	0.0269019	0.360679	0.0292442
	2	SMU_1209c	-	0.940384	0.787073	0.797733	0.533363	0.584014	0.713833	hypothetical protein	1.13599	0.650991	0.724148	0.127578	0.731515	0.144985	0.07125	0.001997	0.313696	0.0216667	0.55671	0.0855405
	2	SMU_933	-	0.936672	0.629707	0.688935	0.555598	0.726686	0.728113	amino acid ABC transporter substrate-binding protein	1.13897	0.558654	0.1398	0.0034985	0.302171	0.0195095	0.0819048	0.00258258	0.710479	0.133704	0.520801	0.0748098
	2	SMU_1993	adcB	0.933135	0.913216	0.551015	0.490568	0.661095	0.900473	ABC transporter zinc permease	1.13524	0.571031	1.00743	0.365055	0.0459259	0.000620621	0.0393548	0.000610611	0.504784	0.0644244	1.14775	0.456111
	2	SMU_872	-	0.9237	1.19178	1.14888	1.52931	1.51123	1.56992	PTS system fructose-specific transporter subunit IIABC	1.13706	0.590726	0.862171	0.151031	1.02513	0.263208	0.436989	0.0406807	0.499956	0.0568018	0.362795	0.0292342
	2	SMU_t32	-	0.912843	0.998489	1.27771	1.46942	1.75462	1.60579	Gln tRNA	1.07132	0.425741	1.17392	0.484535	0.779085	0.123609	0.498578	0.0578929	0.291806	0.0226376	0.359873	0.0284585
	2	SMU_865	-	0.891493	0.84348	0.756939	0.593227	0.569439	0.678695	30S ribosomal protein S16	1.098	0.463268	0.957268	0.273574	0.608606	0.0874224	0.168469	0.00826326	0.269381	0.0152352	0.450465	0.0484735
	2	SMU_1474c	-	0.88568	0.822301	0.559956	0.516112	0.87374	0.925004	ribonuclease Z	1.06293	0.410701	0.815297	0.164855	0.0438462	0.000570571	0.0608889	0.00137137	0.911265	0.266812	1.03484	0.343393
	2	SMU_1336	pksD	0.879894	0.593193	0.67705	0.458118	0.680214	0.751642	hypothetical protein	1.10056	0.462698	0.0702941	0.0011962	0.32617	0.023018	0.0253846	0.000165165	0.568368	0.0819269	0.697635	0.141762
	2	SMU_1599	celR	0.874149	0.783922	0.741142	0.68527	0.547116	0.63217	transcriptional regulator	1.05448	0.392658	0.716754	0.122688	0.541308	0.0642092	0.436432	0.0434685	0.194598	0.00847347	0.30938	0.019975
	2	SMU_89c	-	0.865221	0.785719	0.821612	0.836123	0.645673	0.648225	nitrite transporter	0.994349	0.336426	0.723757	0.128233	0.814289	0.186251	0.904194	0.238493	0.438163	0.042983	0.322553	0.0227628
	2	SMU_1951c	-	0.863825	1.10567	1.08001	1.70054	1.30727	1.60216	hypothetical protein	0.970324	0.299645	1.03915	0.262648	1.07822	0.349154	0.250429	0.0175475	0.746104	0.137047	0.341329	0.0244294
	2	SMU_1324	ftsX	0.858018	1.05431	1.2735	1.63283	1.53478	1.54167	cell-division protein FtsX	0.864233	0.222763	1.07592	0.295636	0.78522	0.124975	0.352335	0.0294494	0.525617	0.0618218	0.427409	0.0412863
	2	SMU_12	-	0.852232	0.698183	0.660461	0.687029	0.541172	0.625159	hypothetical protein	0.920553	0.258473	0.344586	0.0229379	0.245632	0.0106957	0.40087	0.0369169	0.140806	0.00436937	0.213187	0.00970971
	2	SMU_1679c	-	0.850771	0.740723	0.799883	0.608826	0.572051	0.680679	hypothetical protein	0.975	0.31036	0.534882	0.0564865	0.777962	0.164314	0.219727	0.0120971	0.271339	0.0152102	0.440735	0.045
	2	SMU_t51	-	0.847379	0.906643	1.19361	1.69562	2.1798	1.49245	Thr tRNA	0.832593	0.18002	0.963112	0.283438	0.913293	0.187412	0.273082	0.0217317	0.106517	0.00474474	0.464359	0.0543844
	2	SMU_2121c	-	0.846189	0.82527	0.6589	0.638133	0.66521	0.6965	hypothetical protein	0.915491	0.252012	0.864922	0.193504	0.261053	0.0124124	0.291355	0.0226026	0.534212	0.072993	0.497509	0.065986
	2	SMU_720	-	0.846188	0.833752	0.675608	0.287355	0.575457	0.697166	Na+/solute symporter	1.00812	0.345626	0.944568	0.251507	0.257629	0.0125075	0	0	0.230777	0.0118969	0.502405	0.0658809
	2	SMU_t05	-	0.834732	1.02267	1.23935	1.40105	1.73754	1.56031	Leu tRNA	0.646271	0.0954204	1.12977	0.366411	0.840027	0.15472	0.654667	0.0933834	0.318909	0.0263363	0.422527	0.0393343
	2	SMU_t28	-	0.831503	0.902744	1.21002	1.57648	1.87409	1.46977	Phe tRNA	0.594335	0.0782332	0.864556	0.18996	0.9272	0.197227	0.410747	0.0357708	0.222093	0.0143393	0.483548	0.06002
	2	SMU_1180	phnA	0.826731	0.648233	0.708281	0.802808	0.651345	0.677197	alkylphosphonate uptake protein	0.655909	0.101111	0.141455	0.00389389	0.27819	0.0161512	0.62125	0.104474	0.371084	0.0308308	0.307538	0.02001
	2	SMU_1637c	-	0.820659	0.842328	0.722798	0.5757	0.588212	0.766879	hypothetical protein	0.86613	0.226286	0.94597	0.251406	0.477109	0.0503854	0.147882	0.00629129	0.312296	0.0211011	0.782052	0.181226
	2	SMU_t15	-	0.817284	0.88283	1.14389	1.5283	1.84143	1.42505	Phe tRNA	0.57502	0.0722372	0.796616	0.157888	1.04365	0.282067	0.458985	0.0452553	0.236187	0.0164314	0.541533	0.0742643
	2	SMU_1843	scrB	0.811604	0.819953	0.730114	0.600614	0.619275	0.703954	sucrose-6-phosphate hydrolase	0.826191	0.194349	0.866726	0.193473	0.525664	0.0594595	0.201275	0.0102753	0.412888	0.0386436	0.522405	0.0760861
	2	SMU_2081	-	0.806508	0.887487	0.794195	0.609558	0.638197	0.614851	hypothetical protein	0.803402	0.157222	0.981246	0.307437	0.734407	0.142618	0.210926	0.0114014	0.474384	0.051997	0.268376	0.0157157
	2	SMU_1681c	-	0.803364	0.721881	0.801529	0.715413	0.533407	0.551993	hypothetical protein	0.853173	0.212653	0.514526	0.0489289	0.812345	0.190686	0.564481	0.0762813	0.180625	0.00723223	0.101522	0.00233734
	2	SMU_1205c	-	0.801511	0.7351	0.720403	0.490587	0.551214	0.68287	hypothetical protein	0.8268	0.175871	0.517656	0.0497447	0.472837	0.0492242	0.037931	0.000550551	0.2226	0.0111411	0.458282	0.0520671
	2	SMU_998	-	0.798577	0.861717	0.901717	0.548173	0.625343	0.965791	ABC transporter periplasmic ferrichrome-binding protein	0.838322	0.187553	1.0011	0.323679	1.07794	0.399775	0.0904478	0.00303303	0.3425	0.0260561	1.2279	0.601046
	2	SMU_1403c	-	0.795622	0.796027	0.750627	0.844081	0.568217	0.636148	hypothetical protein	0.832721	0.179214	0.817463	0.164474	0.623844	0.0917968	0.986248	0.29469	0.210109	0.00967467	0.317226	0.0217518
	2	SMU_1197	-	0.795165	0.75906	0.772114	0.843079	0.630852	0.601553	hypothetical protein	0.729804	0.1304	0.600463	0.0778378	0.609749	0.0851451	0.890326	0.232608	0.406209	0.037002	0.150411	0.0054955
	2	SMU_1680c	-	0.794329	0.73219	0.789091	0.772274	0.609839	0.578143	hypothetical protein	0.835046	0.181386	0.535694	0.0579129	0.746683	0.14986	0.761872	0.154815	0.360897	0.0281782	0.137	0.0047998
	2	SMU_1041	-	0.792204	0.791887	0.892648	0.70864	0.587466	0.577626	ABC transporter ATP-binding protein	0.833584	0.182738	0.788718	0.153954	1.09559	0.425516	0.527764	0.06498	0.318844	0.0234585	0.152703	0.00565566
	2	SMU_769	-	0.79212	0.84421	0.751993	0.706233	0.593233	0.648063	hypothetical protein	0.823024	0.173008	0.968891	0.288534	0.631376	0.0941692	0.53592	0.0670571	0.355882	0.0272523	0.377081	0.0303854
	2	SMU_1025	-	0.786903	0.877313	1.09763	0.52297	0.582806	0.680949	transcriptional regulator	0.820413	0.169174	1.01043	0.375751	1.07013	0.329394	0.0609091	0.00134134	0.31625	0.0215265	0.483902	0.0595796
	2	SMU_711	-	0.783215	0.963933	2.24924	1.19471	1.02894	1.52731	hypothetical protein	0.683724	0.113954	1.14732	0.546812	0.0521429	0.00146146	0.956705	0.252823	1.2031	0.488949	0.422211	0.0401502
	2	SMU_683	-	0.77052	0.738428	0.670418	0.688638	0.559199	0.578685	ATP-binding protein	0.679383	0.11017	0.532139	0.0535335	0.2924	0.0182933	0.465321	0.0507708	0.220612	0.0108208	0.151184	0.00575075
	2	SMU_1828	-	0.768074	0.714541	0.740523	0.858797	0.648887	0.600868	hypothetical protein	0.655742	0.101742	0.461875	0.0406857	0.565081	0.0701401	1.00555	0.308509	0.434098	0.0445395	0.205977	0.00896897
	2	SMU_719c	-	0.767673	0.672269	0.810449	0.695677	0.575151	0.608036	hypothetical protein	0.73179	0.128924	0.277965	0.0157207	0.816282	0.194469	0.503261	0.0579329	0.293559	0.0173373	0.239135	0.0124474
	2	SMU_2097	-	0.763761	0.789738	0.850599	0.694342	0.597362	0.654678	hypothetical protein	0.684431	0.111331	0.783211	0.148959	0.959841	0.302172	0.502882	0.0576376	0.325033	0.0245646	0.413611	0.0372623
	2	SMU_829	rgpE	0.7612	0.67533	0.691153	0.769832	0.583661	0.631582	glycosyltransferase	0.632431	0.0911612	0.271091	0.0149249	0.344936	0.0269319	0.712922	0.141657	0.242569	0.0132332	0.257857	0.0144545
	2	SMU_1674	metC	0.747615	0.585548	0.65453	0.800013	0.796855	0.667496	aminotransferase	0.585458	0.0767718	0.0703125	0.00112613	0.260294	0.0132883	0.784358	0.171161	0.885317	0.230856	0.372805	0.0306006
	2	SMU_642	-	0.745382	0.675294	0.800691	0.739093	0.632468	0.611214	hypothetical protein	0.561469	0.0592943	0.250396	0.0126577	0.778242	0.163984	0.62226	0.100596	0.376071	0.0316216	0.235825	0.0121572
	2	SMU_988	-	0.742612	0.704353	0.695798	0.812285	0.594695	0.562754	cardiolipin synthase	0.57272	0.0685085	0.423529	0.0324324	0.383593	0.0320621	0.883216	0.225445	0.274035	0.0156356	0.11	0.00286286
	2	SMU_1695	-	0.739113	0.721229	0.691776	0.681876	0.55349	0.627961	molybdenum ABC transporter ATP-binding protein	0.404324	0.0299499	0.276316	0.0157658	0.291983	0.0176827	0.402678	0.0368819	0.141311	0.00431431	0.234804	0.011987
	2	SMU_1038c	-	0.737846	0.8404	0.766958	0.504702	0.594874	0.818111	response regulator	0.56	0.058018	0.916356	0.231612	0.66195	0.107012	0.0463889	0.000835836	0.315674	0.0222773	0.949967	0.286702
	2	SMU_1574c	-	0.735957	0.7467	0.712258	0.662916	0.543309	0.5531	hypothetical protein	0.562727	0.0588639	0.5425	0.0608208	0.469505	0.0474675	0.402556	0.0362663	0.200682	0.00883884	0.117188	0.00375375
	2	SMU_1848	-	0.729012	0.646736	0.634069	0.928954	0.722347	0.679322	hypothetical protein	0.520695	0.0487337	0.207632	0.0078979	0.184267	0.00691692	1.11961	0.433724	0.626975	0.0985335	0.381538	0.0322723
	2	SMU_1899	-	0.728561	0.751143	0.7154	0.545727	0.558618	0.774637	ABC transporter ATP-binding protein/permease (fragment)	0.467697	0.0386236	0.52595	0.0526476	0.405977	0.0353554	0.0872727	0.00288288	0.23098	0.0117918	0.783252	0.177192
	2	SMU_1043c	-	0.727911	0.762552	0.744271	0.678213	0.486475	0.589692	phosphotransacetylase	0.54194	0.0545195	0.655051	0.0973724	0.600072	0.0831932	0.437273	0.0433333	0.0664516	0.00103103	0.192976	0.00811311
	2	SMU_1354c	-	0.727185	0.725013	0.723746	0.724407	0.631395	0.656708	transposase fragment	0.526526	0.0500701	0.504865	0.0467467	0.467241	0.0474725	0.607023	0.0908408	0.437921	0.0442743	0.392486	0.0347698
	2	SMU_1881c	-	0.725561	0.814233	0.660539	0.511286	0.586724	0.76284	ABC transporter ATP-binding protein	0.475879	0.0433483	0.828076	0.174484	0.262609	0.0120921	0.056	0.00112112	0.316993	0.0226877	0.739426	0.154695
	2	SMU_1355c	-	0.723918	0.685349	0.752912	0.784556	0.634497	0.55474	transposase fregment	0.476556	0.0429329	0.285702	0.0173023	0.575781	0.0737738	0.800942	0.178789	0.418964	0.0404705	0.1068	0.00267267
	2	SMU_550	ftsQ	0.72008	0.722201	0.70291	0.756529	0.598657	0.65239	cell division protein FtsQ	0.460802	0.0373624	0.456826	0.0381832	0.402081	0.0348148	0.689734	0.1298	0.314745	0.0215816	0.374217	0.0310911
	2	SMU_1652	ogt	0.713654	0.778553	0.683337	0.63345	0.593173	0.796127	methylated DNA-protein cysteine methyltransferase	0.430955	0.0338639	0.70271	0.112898	0.311377	0.0215065	0.247353	0.0168368	0.315571	0.0221121	0.861429	0.226351
	2	SMU_344	-	0.713416	0.750832	0.62372	0.678556	0.619666	0.703899	hypothetical protein	0.468263	0.0391391	0.568	0.0682282	0.159219	0.0051001	0.432176	0.0417467	0.404863	0.0370821	0.521053	0.0743243
	2	SMU_1579	-	0.710901	0.76814	0.681516	0.736018	0.58018	0.627486	hypothetical protein	0.476453	0.041016	0.698115	0.109364	0.34758	0.0273123	0.62242	0.0978178	0.296748	0.0182683	0.310391	0.0198849
	2	SMU_1346	bacT	0.708625	0.572631	0.722274	0.724035	0.648126	0.633866	thioesterase	0.462761	0.0377528	0.0525926	0.000710711	0.518616	0.0581431	0.57521	0.0823373	0.483348	0.0549149	0.316187	0.021997
	2	SMU_631	-	0.700445	0.784716	0.701596	0.48982	0.490044	0.6612	hypothetical protein	0.396714	0.0277978	0.733876	0.130761	0.399176	0.033964	0.0381818	0.00042042	0.0945455	0.00208208	0.423279	0.0387688
	2	SMU_721	-	0.696607	0.757388	0.743326	0.724339	0.622028	0.568031	hypothetical protein	0.402168	0.0287838	0.598731	0.0779129	0.57537	0.074009	0.595782	0.0876677	0.392955	0.0346146	0.145352	0.00516517
	2	SMU_2165	-	0.695663	0.749666	0.670599	0.766405	0.629508	0.630802	SpoJ	0.391314	0.0268318	0.573149	0.0674124	0.279245	0.0148148	0.714419	0.141597	0.439851	0.0442492	0.331724	0.0240741
	2	SMU_1573	metK	0.688092	0.652022	0.653949	0.885328	0.881487	0.803191	S-adenosylmethionine synthetase	0.3445	0.0206907	0.229878	0.00943443	0.267778	0.0120621	1.05023	0.358488	1.08303	0.424429	0.862415	0.228769
	2	SMU_2035	-	0.672918	0.694977	0.743758	0.733279	0.517999	0.565239	bacteriocin immunity protein	0.278544	0.0143594	0.37844	0.0267067	0.5929	0.0798248	0.596689	0.0883984	0.1092	0.00273273	0.118929	0.00333333
	2	SMU_489	-	0.669562	0.715972	0.662352	0.734077	0.558992	0.588214	hypothetical protein	0.263878	0.0129429	0.459497	0.0411662	0.280339	0.0165566	0.626258	0.0971672	0.176709	0.00698699	0.188795	0.00784284
	2	SMU_798c	-	0.661829	0.719211	0.812779	0.869657	0.58529	0.615439	hypothetical protein	0.252447	0.0118769	0.516269	0.0498699	0.815578	0.201241	1.04664	0.345736	0.271712	0.0150951	0.265913	0.0153053
	2	SMU_1292c	-	0.661826	0.65532	0.698696	0.796742	0.546097	0.699338	hypothetical protein	0.220267	0.00826827	0.204667	0.00768268	0.360807	0.0290741	0.764282	0.157217	0.182346	0.00739239	0.490039	0.0622973
	2	SMU_513	-	0.65959	0.76201	0.611156	0.861283	0.683524	0.823127	hypothetical protein	0.219577	0.0078028	0.565721	0.0648398	0.108113	0.00286787	1.00454	0.308704	0.464206	0.0497197	0.936948	0.278083
	2	SMU_1896c	-	0.651024	0.625435	0.77927	0.934084	0.779485	0.893385	hypothetical protein	0.168814	0.00498498	0.131702	0.0030981	0.693438	0.122167	1.14373	0.480846	0.893016	0.244484	1.1589	0.473884
	2	SMU_1409c	-	0.630325	0.682534	0.707733	0.781141	0.652483	0.684793	transcriptional regulator	0.1436	0.00359359	0.2855	0.0171471	0.444503	0.0424925	0.7774	0.166141	0.445817	0.0464114	0.484939	0.05995
	2	SMU_1913c	-	0.62812	0.708237	0.768488	0.664593	0.588713	0.71173	immunity protein, BLpL-like	0.14098	0.0035986	0.431592	0.0339139	0.700756	0.12521	0.399438	0.0355856	0.312603	0.0228428	0.557825	0.085991
	2	SMU_2046c	-	0.612245	0.666424	0.704279	0.838627	0.636906	0.743625	hypothetical protein	0.116286	0.00203704	0.267619	0.0140641	0.423125	0.0372723	0.94787	0.262823	0.386647	0.0334785	0.66195	0.118939
	2	SMU_t10	-	0.602802	0.64978	0.848483	1.3659	1.19459	1.18886	Pro tRNA	0.0717391	0.000825826	0.162923	0.0053003	0.744586	0.148694	0.721278	0.112993	1.01171	0.254194	0.910122	0.22457
	2	SMU_608	-	0.596989	0.668262	0.770464	0.869344	0.588335	0.790039	peptide chain release factor 3	0.0840741	0.00113614	0.260097	0.0134084	0.645796	0.101491	1.05085	0.358173	0.199551	0.00888889	0.819023	0.20988
	2	SMU_1903c	-	0.595699	0.677301	0.760489	0.751198	0.560534	0.754004	hypothetical protein	0.0836	0.00104605	0.278174	0.016011	0.642791	0.0968368	0.620396	0.101847	0.208936	0.00982983	0.68557	0.135536
	2	SMU_109	-	0.567324	0.585101	0.697047	0.973566	0.702805	0.718365	permease	0.03	0.000255255	0.0557143	0.000780781	0.324507	0.0230631	1.1623	0.506687	0.505546	0.0602202	0.501784	0.0675576
	2	SMU_t31	-	0.556801	1.03419	0.878265	1.47504	2.63385	1.93392	His tRNA	0.0264286	0.000185185	1.02894	0.266216	0.736683	0.146747	0.500087	0.0578178	0.0479167	0.00115115	0.149059	0.00634134
	2	SMU_312	-	0.551617	0.793608	0.796819	0.751154	0.46273	0.946298	PTS system sorbitol phosphotransferase transporter subunit IIBC	0.0327273	0.00018018	0.672667	0.101001	0.665212	0.10987	0.5475	0.0690541	0.0430435	0.000495495	1.16784	0.509104
	2	SMU_r02	-	0.394304	1.77698	0.383643	0.687459	1.40896	1.26325	23S ribosomal RNA	0.0266667	8.00801e-05	0.0864	0.00324324	0.0218182	0.00024024	0.123846	0.00483483	0.308012	0.0248198	0.275039	0.0174825
	1	SMU_1287	-	2.2847	1.13516	0.945779	0.965518	0.786134	0.706719	transcriptional regulator	0.0547887	0.00194695	0.981793	0.213754	1.13772	0.47035	1.17546	0.520075	0.893989	0.247883	0.424468	0.0399399
	1	SMU_1047c	-	1.84603	1.153	1.32652	0.922424	1.26506	0.85625	hypothetical protein	0.134468	0.00632633	0.951771	0.191021	0.62502	0.0791441	1.16822	0.512192	0.81505	0.163989	1.0984	0.39527
	1	SMU_1772c	-	1.79751	1.20445	0.806511	1.03238	1.26732	0.931279	hypothetical protein	0.138854	0.00667167	0.844214	0.142392	0.809667	0.182763	1.16149	0.46971	0.830215	0.173689	1.20707	0.59991
	1	SMU_1201c	-	1.78592	1.00242	1.42015	0.702805	1.02839	1.25154	hypothetical protein	0.218182	0.0132132	1.00582	0.272407	0.532594	0.0565115	0.39569	0.0344595	1.1066	0.355666	0.738042	0.141476
	1	SMU_2096c	-	1.78059	1.05026	1.32234	0.65847	0.704241	0.919137	hypothetical protein	0.191441	0.0106356	1.08508	0.317703	0.715319	0.100961	0.312795	0.0252052	0.59303	0.0881532	1.11027	0.405656
	1	SMU_1326	rf2	1.77386	1.43429	1.28984	0.808478	1.47318	1.45081	peptide chain release factor 2	0.143367	0.00703203	0.381964	0.0321171	0.743758	0.110931	0.797884	0.179304	0.522983	0.0622973	0.46185	0.0524725
	1	SMU_1692	pflA	1.74719	1.31056	1.35057	1.45665	1.46231	1.22499	pyruvate-formate lyase activating enzyme	0.159604	0.00806807	0.5815	0.0698498	0.621573	0.0771522	0.492762	0.0589439	0.550077	0.0715816	0.865446	0.194054
	1	SMU_1249c	-	1.69103	1.02681	0.921293	1.01019	0.794141	0.662807	hypothetical protein	0.218898	0.0129279	1.13464	0.387868	1.10374	0.433098	1.17415	0.510681	0.827082	0.195801	0.395771	0.0346647
	1	SMU_1776c	-	1.68614	1.15774	0.957581	0.9258	1.06937	0.941812	hypothetical protein	0.191376	0.0104404	0.950522	0.191246	1.17082	0.540876	1.15807	0.49963	1.11638	0.387773	1.21432	0.623569
	1	SMU_369c	-	1.68153	1.06177	0.837676	0.979812	1.01365	0.717202	hypothetical protein	0.189245	0.01004	1.13017	0.371632	0.814147	0.193554	1.21825	0.601807	1.21553	0.547708	0.534848	0.0795045
	1	SMU_1781	-	1.67103	1.05976	1.00164	1.00785	1.03994	0.913891	hypothetical protein	0.273876	0.0176827	1.01248	0.236652	1.05711	0.381997	1.10121	0.40951	1.12694	0.400465	0.889265	0.248353
264	1	SMU_841	-	1.66129	1.1934	1.02904	0.82845	1.52149	0.890025	aminotransferase	0.211416	0.011957	0.871662	0.154875	1.15749	0.473889	0.923694	0.247798	0.502061	0.0572923	0.965082	0.293679
	1	SMU_771c	-	1.65372	0.954276	1.29589	1.05809	1.13289	0.913072	hypothetical protein	0.266562	0.0170771	1.06942	0.459775	0.751358	0.113569	1.13918	0.436171	1.08853	0.314354	1.00643	0.322883
	1	SMU_1917	comE	1.64458	1.14034	1.27704	1.31071	1.49054	1.03331	response regulator of the competence regulon ComE	0.214696	0.0123574	1.00113	0.225981	0.793769	0.127528	0.754575	0.128784	0.536475	0.0655155	1.15301	0.440315
	1	SMU_348	-	1.63433	1.27099	1.31526	1.00188	1.07989	1.20716	histidine triad (HIT) hydrolase	0.221897	0.0128829	0.658271	0.0876376	0.707407	0.0955956	1.21761	0.603929	0.843617	0.178604	0.861716	0.191061
	1	SMU_1923c	-	1.63	1.35745	1.12535	1.0309	1.44996	0.945796	transcriptional regulator NrdR	0.229919	0.0142693	0.503692	0.0539489	1.0587	0.300971	1.17623	0.512172	0.584118	0.0795195	1.1642	0.500526
	1	SMU_948	-	1.61715	1.19007	1.08534	0.995602	1.50085	1.23122	hypothetical protein	0.22374	0.0137738	0.871341	0.156126	1.12469	0.398539	1.23378	0.629945	0.534228	0.0657758	0.832222	0.176191
	1	SMU_957	-	1.53193	1.40598	1.20242	1.19309	1.32006	1.32044	50S ribosomal protein L10	0.317183	0.0225425	0.438315	0.0403654	0.924062	0.19471	0.962613	0.256311	0.747186	0.136872	0.690028	0.123293
	1	SMU_42	-	1.53136	1.04409	1.37324	1.05822	0.899011	1.08109	hypothetical protein	0.346735	0.0255105	1.13572	0.392217	0.611322	0.074044	1.16767	0.489159	1.11301	0.475175	1.05135	0.354134
	1	SMU_2113c	-	1.52744	1.20281	1.31278	1.18776	1.47387	1.02543	hypothetical protein	0.297721	0.0202653	0.84155	0.144049	0.699513	0.0934785	0.947476	0.242322	0.532794	0.0658659	1.19754	0.492082
	1	SMU_629	sod	1.5262	1.33947	1.29491	1.30264	1.43989	1.36986	manganese-type superoxide dismutase, Fe/Mn-SOD	0.316738	0.0223524	0.528655	0.059004	0.728763	0.106141	0.770506	0.137287	0.595231	0.0837137	0.568121	0.0847347
	1	SMU_1367c	-	1.52505	1.0236	1.44609	1.04215	1.27632	0.966258	hypothetical protein	0.328207	0.0238188	1.13592	0.393989	0.444973	0.0407558	1.11636	0.391116	0.766746	0.14506	1.20471	0.53
	1	SMU_1922	dnaB	1.51664	1.07356	0.914628	0.970843	1.48494	0.780427	chromosome replication protein	0.327877	0.023959	1.0679	0.276862	1.04338	0.372337	1.20441	0.556391	0.524599	0.0622272	0.784213	0.177017
	1	SMU_2004	if1	1.48693	1.51631	1.24988	1.14732	1.30079	1.14699	translation initiation factor IF-1	0.367315	0.0273924	0.289774	0.0192893	0.79863	0.137102	1.01007	0.281587	0.74828	0.139319	0.963081	0.261256
	1	SMU_138	-	1.4831	1.46569	1.04398	0.883704	1.40456	2.0952	malate permease	0.330139	0.0237938	0.347125	0.0277978	1.14974	0.442518	1.04863	0.353218	0.610884	0.0898899	0.0810169	0.00239239
	1	SMU_1824c	-	1.46835	1.22469	1.20503	1.11471	1.61517	1.40682	transcriptional repressor CodY	0.37513	0.0289139	0.791903	0.131191	0.962091	0.211872	1.1126	0.383674	0.420556	0.0416767	0.541151	0.0752953
	1	SMU_172	-	1.46133	1.33235	1.63362	0.792897	0.869979	1.02044	cell growth regulatory protein	0.383681	0.0313013	0.54323	0.0614464	0.256619	0.0178529	0.806471	0.18527	1.08201	0.4197	1.19959	0.501331
	1	SMU_2156	recF	1.45901	1.30748	1.37253	1.51666	1.24753	0.92561	recombination protein F	0.382561	0.0314014	0.601545	0.0740641	0.569648	0.0647197	0.435579	0.0414214	0.819364	0.167728	1.1656	0.511627
	1	SMU_295	-	1.45517	1.09641	1.41913	1.49602	1.56843	0.87327	hypothetical protein	0.383913	0.0309359	1.0776	0.290165	0.510243	0.0526076	0.479809	0.0501902	0.443671	0.045966	1.12557	0.418003
	1	SMU_1170	ccdA	1.44347	1.2889	1.63598	1.2611	1.43116	1.03071	cytochrome C biogenesis protein	0.38	0.0300501	0.616732	0.0784034	0.254122	0.0166617	0.816375	0.163438	0.597778	0.0834735	1.19811	0.491116
	1	SMU_14	hprT	1.41453	0.998758	0.611522	0.68618	1.05258	0.844129	hypoxanthine-guanine phosphoribosyltransferase	0.432093	0.0371972	1.14222	0.427938	0.132414	0.00384384	0.442157	0.0451451	1.11633	0.389429	1.03124	0.337553
	1	SMU_16	-	1.40208	1.42669	1.36629	1.50227	1.61345	1.37399	amino acid permease	0.471366	0.0431732	0.405233	0.0348849	0.613699	0.0755606	0.478618	0.051982	0.4214	0.0421822	0.571266	0.0880631
	1	SMU_1098c	-	1.38102	1.04261	0.82836	0.526177	1.07108	0.955491	oxidoreductase	0.471209	0.0429229	1.1343	0.392292	0.857219	0.232968	0.0675	0.00162162	1.08646	0.308318	1.22709	0.643539
	1	SMU_1108c	-	1.37002	1.17763	1.33356	0.58132	0.844781	1.10182	hypothetical protein	0.481323	0.0455305	0.893929	0.162858	0.642344	0.0823023	0.153871	0.00716216	0.87518	0.219014	1.0108	0.304049
	1	SMU_925	-	1.36707	1.27058	1.06061	1.64307	1.49618	1.2361	hypothetical protein	0.505825	0.0521522	0.671398	0.0937538	1.13708	0.409189	0.295031	0.0240691	0.536135	0.0673524	0.836843	0.181777
	1	SMU_1926	psaR	1.34715	0.898375	0.967516	0.393682	0.80443	0.997167	transcriptional regulator	0.498756	0.0501752	0.953569	0.276812	1.18091	0.579815	0.00285714	1.001e-05	0.8134	0.183198	1.19947	0.524695
	1	SMU_2142	rpiB	1.32137	1.25209	1.48661	1.51899	1.51738	1.33174	hypothetical protein	0.552727	0.0639039	0.705667	0.105956	0.421808	0.0373674	0.449592	0.0441041	0.504348	0.0580581	0.637395	0.106552
	1	SMU_510c	-	1.31503	1.15185	1.70765	1.21121	1.27055	1.16593	hypothetical protein	0.6154	0.077002	0.964778	0.196046	0.220833	0.0132633	0.898035	0.203609	0.82086	0.167212	0.927945	0.235005
	1	SMU_1791c	-	1.30556	1.72034	1.2527	1.05586	1.25709	1.27154	hypothetical protein	0.60874	0.0749499	0.192793	0.0107107	0.713165	0.0992292	0.924719	0.222618	0.735989	0.132242	0.55798	0.0829429
	1	SMU_1924	gcrR	1.2958	1.0187	1.48212	1.55873	1.46624	1.14154	response regulator GcrR for glucan-binding protein C	0.622262	0.0784835	1.16444	0.440015	0.427802	0.038969	0.429333	0.0386787	0.578266	0.0784334	1.00631	0.297157
	1	SMU_2094c	-	1.27944	1.11229	1.91474	1.47891	0.95189	0.953229	hypothetical protein	0.642868	0.0852653	1.01482	0.245325	0.132045	0.00581582	0.504836	0.0616517	1.13438	0.501331	1.1919	0.548824
	1	SMU_819	mscL	1.27581	1.11866	1.09176	1.5425	1.53353	1.12181	large conductance mechanosensitive channel	0.701661	0.0972773	1.01035	0.246266	1.0765	0.349675	0.44715	0.0431932	0.490583	0.0547548	1.0121	0.308493
	1	SMU_886	galK	1.27184	1.12595	1.38097	1.34422	1.42664	1.60125	galactokinase	0.63958	0.0838689	1.01194	0.238043	0.571327	0.0646246	0.714858	0.113418	0.606541	0.0886436	0.35987	0.0277377
	1	SMU_1802c	-	1.26105	1.29472	1.56292	1.45793	1.42825	1.45541	hypothetical protein	0.645376	0.0859209	0.61304	0.0767067	0.316812	0.0253704	0.488253	0.055961	0.599617	0.0861311	0.483102	0.0592392
	1	SMU_1325	ftsE	1.26014	1.26696	1.36307	1.39233	1.62871	1.36323	ABC transporter ATP-binding protein	0.639805	0.081977	0.668094	0.092958	0.611288	0.0712863	0.586302	0.0777628	0.392295	0.0359309	0.565933	0.084975
	1	SMU_1753c	-	1.25118	1.50865	1.47453	1.3694	1.40813	1.43686	hypothetical protein	0.638251	0.084014	0.301387	0.0206657	0.423182	0.0372773	0.585962	0.0762513	0.596679	0.0836186	0.472881	0.0558559
	1	SMU_49	-	1.23612	1.66209	1.13062	0.879431	1.06644	1.32576	hypothetical protein	0.666801	0.0907758	0.165545	0.00911411	1.01557	0.257197	1.04772	0.347142	1.11929	0.371416	0.57113	0.086041
	1	SMU_1563	pacL	1.22853	1.16143	1.20029	1.04824	1.53253	1.92987	cation-transporting P-type ATPase PacL	0.813153	0.127793	0.959012	0.199194	0.927828	0.194575	1.17152	0.481977	0.500442	0.0566066	0.13225	0.0052953
	1	SMU_1557c	-	1.22816	1.2525	1.60503	1.21345	1.41816	1.32018	hypothetical protein	0.713429	0.09998	0.698611	0.100701	0.255571	0.0179079	0.899435	0.207077	0.597589	0.0843443	0.614277	0.0977678
	1	SMU_677	-	1.22351	1.2773	1.68387	1.25753	1.28103	1.25058	MerR family transcriptional regulator	0.726738	0.102573	0.64471	0.0835736	0.219741	0.0127578	0.809091	0.16036	0.771312	0.147082	0.731921	0.139204
	1	SMU_50	purE	1.21802	1.55979	1.22228	1.11623	1.19782	1.46628	phosphoribosylaminoimidazole carboxylase catalytic subunit	0.7817	0.117372	0.245082	0.014965	0.837589	0.153013	0.993177	0.275385	0.947286	0.221887	0.452466	0.0505005
	1	SMU_1509	rgg	1.21518	1.13949	1.70186	1.46233	1.32618	1.05556	transcriptional regulator	0.820617	0.126502	0.983155	0.212082	0.23	0.0141592	0.510813	0.0628929	0.749946	0.139254	1.11043	0.403488
	1	SMU_36	-	1.17443	1.50314	1.12903	0.788172	1.06051	1.42578	hypothetical protein	0.867652	0.142437	0.301667	0.0208358	1.04058	0.271341	0.770957	0.161291	1.11571	0.360175	0.476333	0.0572172
	1	SMU_1284c	-	1.17407	1.24068	1.2276	1.64576	1.37947	1.45986	hypothetical protein	0.883303	0.145891	0.723039	0.110736	0.871344	0.168774	0.272038	0.0213764	0.65875	0.102868	0.447014	0.0494444
	1	SMU_201c	-	1.1648	1.33713	1.27178	1.19827	1.33595	1.59138	transposon protein	0.93268	0.161982	0.540917	0.061997	0.800357	0.134595	0.94912	0.248443	0.742022	0.134069	0.35805	0.0284935
	1	SMU_1757c	-	1.15944	1.44632	1.42543	1.44973	1.53063	1.59892	hypothetical protein	0.891124	0.150751	0.347888	0.028033	0.471421	0.0464815	0.477368	0.0544745	0.470231	0.0508358	0.357279	0.0262863
	1	SMU_175	-	1.15544	1.4103	1.44528	1.29795	1.45153	1.527	hypothetical protein	0.968269	0.176401	0.419371	0.0367317	0.469319	0.0448649	0.737574	0.124775	0.560951	0.0738388	0.391285	0.0350551
	1	SMU_2124	-	1.14694	0.985688	0.873531	0.579414	0.707619	0.812466	hypothetical protein	0.977989	0.18013	1.17383	0.557623	0.980015	0.321276	0.133457	0.00541041	0.644954	0.10491	0.890162	0.247267
	1	SMU_750c	-	1.13993	1.01633	1.82843	1.17309	1.0667	0.901015	hypothetical protein	0.743811	0.106471	1.186	0.482593	0.14734	0.00693193	1.01601	0.286802	1.11967	0.39452	1.16778	0.518428
	1	SMU_561c	-	1.13927	1.48147	1.28675	1.51033	1.45872	1.29137	hydrolase (MutT family)	0.969868	0.184459	0.335232	0.0253353	0.717036	0.100485	0.434734	0.0409059	0.553346	0.0711762	0.617555	0.0985986
	1	SMU_781	-	1.13491	1.04628	0.981176	0.606086	1.06811	1.28635	prephenate dehydrogenase	0.971967	0.175616	1.12747	0.379209	1.19034	0.597372	0.210762	0.0110761	1.0511	0.283028	0.67113	0.115886
	1	SMU_840c	-	1.132	0.987125	0.800362	0.931398	0.801867	0.575124	hypothetical protein	1.00641	0.203498	1.15847	0.483313	0.747069	0.151807	1.14205	0.46528	0.886979	0.232177	0.130145	0.00449449
	1	SMU_1107c	-	1.12819	1.06367	1.53653	1.21151	1.12447	1.00139	hypothetical protein	0.968303	0.185616	1.08236	0.30499	0.33216	0.0269319	0.842609	0.174595	1.07846	0.295255	1.16609	0.448809
	1	SMU_t07	-	1.12762	1.10512	1.39118	1.86897	1.54249	1.45133	Gly tRNA	1.00934	0.208133	1.06977	0.278418	0.560533	0.0631231	0.150857	0.00792793	0.47186	0.0507758	0.511808	0.0666016
	1	SMU_33	-	1.1267	1.47587	1.27534	0.783619	1.01378	1.63657	hypothetical protein	1.00667	0.212117	0.33589	0.0245445	0.764481	0.117848	0.605681	0.0912462	1.1258	0.351602	0.3115	0.0218268
	1	SMU_664	argJ	1.1244	1.10764	0.851339	1.31129	1.28829	1.58784	bifunctional ornithine acetyltransferase/N-acetylglutamate synthase	1.00955	0.20009	1.01192	0.237027	0.835481	0.212843	0.711269	0.114985	0.752304	0.138939	0.330355	0.0233133
	1	SMU_822	rpoD	1.12308	1.30199	1.22697	1.45988	1.67042	1.48125	RNA polymerase sigma factor RpoD	1.01347	0.222172	0.587893	0.0712062	0.873367	0.171351	0.49425	0.0593694	0.349371	0.0306006	0.430857	0.0452853
	1	SMU_1761c	-	1.1202	1.38162	1.29784	1.19278	1.42995	1.75132	hypothetical protein	0.972961	0.187482	0.471927	0.0453504	0.686642	0.0910711	0.887386	0.19542	0.584145	0.0804004	0.22215	0.0118969
	1	SMU_40	-	1.11949	0.919969	1.0219	1.73573	1.20279	1.28313	hypothetical protein	1.0038	0.200961	1.05203	0.432818	1.16071	0.472883	0.242889	0.0164114	0.978891	0.238599	0.698149	0.126491
	1	SMU_141	-	1.11073	1.3776	1.31331	1.47803	1.45281	1.51013	hypothetical protein	1.02007	0.221066	0.471186	0.0457508	0.714629	0.101221	0.48181	0.0506406	0.563547	0.0747447	0.422985	0.0425526
	1	SMU_32	purF	1.10719	1.45488	1.16659	1.03622	1.13293	1.6463	amidophosphoribosyltransferase	1.03207	0.236582	0.348038	0.0275225	1.00499	0.247978	1.16707	0.476056	1.09007	0.325165	0.310144	0.0215766
	1	SMU_1223	pyrDB	1.10208	1.13671	1.42602	1.44021	1.39965	1.70748	dihydroorotate dehydrogenase 1B	1.05726	0.245531	0.96176	0.196877	0.509657	0.052037	0.492324	0.0593844	0.631908	0.0961461	0.255424	0.0150851
	1	SMU_879	msmF	1.10034	1.05121	1.28444	1.27474	1.43911	1.76121	multiple sugar-binding ABC transporter permease MsmF	1.10105	0.271682	1.13303	0.389585	0.797273	0.127292	0.840872	0.173814	0.601678	0.0861261	0.223491	0.0118569
	1	SMU_876	msmR	1.0989	0.902667	0.981551	0.702041	0.724668	0.625341	MSM operon regulatory protein	1.07436	0.259179	1.06707	0.458233	1.19784	0.651687	0.487321	0.0546346	0.731519	0.14462	0.27069	0.0157157
	1	SMU_1194	-	1.09359	1.07644	1.53141	1.4514	1.41299	1.05816	ABC transporter ATP-binding protein	1.10414	0.273549	1.09894	0.336061	0.349518	0.029039	0.496653	0.0601552	0.638131	0.0974124	1.14796	0.435511
	1	SMU_176	-	1.09115	1.17539	1.54274	1.09979	1.03069	1.19128	hypothetical protein	1.09902	0.26953	0.932688	0.173654	0.330683	0.0266466	1.12222	0.42013	1.21283	0.500721	0.909695	0.223554
	1	SMU_1999c	-	1.08787	1.07811	1.29022	1.41889	1.41604	1.52844	hypothetical protein	1.09248	0.266832	1.07617	0.28547	0.771392	0.122002	0.591391	0.0787337	0.645212	0.0991391	0.426701	0.0414314
	1	SMU_183	sloB	1.08696	1.23431	1.63163	1.47618	1.2157	1.44796	Mn/Zn ABC transporter	1.09161	0.26498	0.74045	0.115255	0.251473	0.0162362	0.475421	0.0509209	0.949851	0.223914	0.460957	0.0530631
	1	SMU_1063	opuAa	1.08571	1.2455	1.40204	1.18602	1.61944	1.35694	proline/glycine betaine ABC transporter ATP-binding protein	1.10257	0.276471	0.718179	0.108554	0.546955	0.0602252	0.990839	0.271762	0.41538	0.0382533	0.588243	0.0921522
	1	SMU_1865	mutY	1.08174	1.12285	1.38141	1.43339	1.561	1.46533	A/G-specific adenine glycosylase	1.02902	0.230731	0.965664	0.203959	0.546486	0.0607207	0.494703	0.0584334	0.436535	0.0441341	0.426224	0.0418118
	1	SMU_1938c	-	1.0759	1.0605	1.22742	1.51317	1.4452	1.34878	ABC transporter permease	1.14279	0.311151	1.08807	0.313133	0.899702	0.181471	0.4579	0.0458358	0.604366	0.0859059	0.627386	0.103308
	1	SMU_2135c	-	1.07189	1.03266	1.71125	1.41116	1.33424	1.33258	30S ribosomal protein S4	1.13931	0.315335	1.17236	0.44477	0.215946	0.011997	0.58705	0.0766867	0.726994	0.129535	0.640331	0.106401
	1	SMU_200c	-	1.0677	1.38973	1.32521	1.48652	1.44522	1.77901	hypothetical protein	1.13341	0.304625	0.451211	0.0429079	0.70989	0.0966416	0.477569	0.0521071	0.602386	0.0859259	0.224182	0.0123423
	1	SMU_974	potB	1.06381	0.956933	1.08828	1.17979	1.46997	1.51398	spermidine/putrescine ABC transporter permease	1.13837	0.316441	0.995503	0.336817	1.07233	0.339194	1.01069	0.287322	0.575688	0.0775075	0.421089	0.0425726
	1	SMU_2024c	-	1.06201	0.888004	0.866857	0.535906	0.885959	0.867198	50S ribosomal protein L4	1.09391	0.266086	1.00217	0.328539	0.943069	0.292172	0.0766667	0.0023023	1.04829	0.365696	1.0447	0.349279
	1	SMU_1616c	-	1.05603	1.0771	1.23175	1.41389	1.43111	1.50346	hypothetical protein	1.16773	0.356101	1.10648	0.332277	0.874182	0.168448	0.586426	0.0771922	0.598958	0.0863363	0.4275	0.0445045
	1	SMU_1143c	-	1.04694	0.97446	0.804074	0.480817	0.84904	1.0247	bifunctional riboflavin kinase/FMN adenylyltransferase	1.16104	0.348258	1.16509	0.603959	0.748243	0.151296	0.0304762	0.00032032	0.913282	0.268774	1.19949	0.498288
	1	SMU_2166	-	1.04511	0.904744	0.915906	0.652762	0.922046	0.786722	50S ribosomal protein L23	1.16756	0.345886	1.04671	0.423819	1.09689	0.42547	0.336485	0.0277878	1.1735	0.563844	0.782706	0.180986
	1	SMU_2118	opuCc	1.03235	0.963883	0.865138	0.523373	0.720393	0.814548	ABC transporter glycine betaine/carnitine/choline-binding protein	1.16659	0.387908	1.15422	0.576532	0.985714	0.324625	0.0608696	0.0014014	0.73495	0.147137	0.784586	0.184955
	1	SMU_64	ruvB	1.0297	1.02602	1.30494	1.53914	1.29694	1.37265	Holliday junction DNA helicase RuvB	1.14443	0.391607	1.12779	0.383268	0.769194	0.119344	0.434728	0.040035	0.829714	0.174414	0.600915	0.0953403
	1	SMU_1000	-	1.02849	0.721075	0.940965	0.922133	0.63876	0.713068	hypothetical protein	1.13149	0.3347	0.458621	0.0399399	1.03293	0.353098	1.04368	0.341101	0.378081	0.0325475	0.428342	0.0413764
	1	SMU_1139c	-	1.02849	0.957181	0.981743	0.608257	0.78181	0.985241	methylase	1.16056	0.398779	1.1413	0.550085	1.18355	0.592958	0.162708	0.00781782	0.81455	0.181011	1.20202	0.528213
	1	SMU_1267c	-	1.02726	1.06552	1.13274	1.18591	1.31031	1.65125	hypothetical protein	1.16608	0.391812	1.12032	0.354374	1.06101	0.298974	0.983846	0.268859	0.784821	0.153193	0.304964	0.0209109
	1	SMU_655	mutE1	1.02035	1.15381	1.20846	1.44184	1.53701	1.0949	protein MutE	1.09912	0.269004	0.855476	0.148574	0.792809	0.128564	0.476901	0.0508408	0.449904	0.0470621	0.950469	0.243564
	1	SMU_899	-	1.02014	0.911919	1.09751	1.53978	1.258	1.1145	hypothetical protein	1.12973	0.416361	0.911281	0.220751	1.07955	0.346882	0.448333	0.0430831	0.891933	0.198654	1.02805	0.340626
	1	SMU_1611c	-	1.02004	1.09667	1.12029	1.19563	1.35588	1.53347	permease	1.14698	0.420305	1.07916	0.294364	1.06886	0.333819	0.971364	0.2601	0.709795	0.121141	0.402111	0.0362262
	1	SMU_943c	-	1.01796	0.936724	0.732336	0.688168	0.850509	0.631037	hydroxymethylglutaryl-CoA synthase	1.13548	0.317768	1.01405	0.383694	0.447037	0.0422873	0.457308	0.0476076	1.04626	0.363939	0.203977	0.00898398
	1	SMU_456	mraY	1.01605	0.944327	1.06471	1.21552	1.43195	1.53871	phospho-N-acetylmuramoyl-pentapeptide-transferase	1.13646	0.420305	0.997463	0.340475	1.10105	0.376386	0.953619	0.250576	0.623579	0.0933183	0.399615	0.0364014
	1	SMU_1812	-	1.01306	0.994807	1.07725	1.57782	1.56624	1.45664	transposase, ISSmu2	1.09839	0.411246	1.00618	0.365105	1.0991	0.371867	0.409034	0.036031	0.470607	0.0504054	0.478672	0.0577377
	1	SMU_1227	deoD	1.01004	0.998054	0.945297	0.591813	0.767506	0.935284	purine nucleoside phosphorylase	1.16333	0.430771	1.17071	0.539585	1.17281	0.554119	0.162887	0.00790791	0.813618	0.181211	1.20882	0.586261
	1	SMU_194c	-	1.00428	1.33004	1.04828	0.938027	1.35269	1.69065	hypothetical protein	1.16681	0.44528	0.550258	0.0641692	1.15641	0.458398	1.18607	0.5402	0.71	0.118333	0.274141	0.0175626
	1	SMU_960	-	1.00203	0.895295	0.701454	0.612212	0.884471	0.959434	50S ribosomal protein L7/L12	1.14983	0.404184	0.998336	0.34527	0.382485	0.0315866	0.21422	0.0116867	1.0283	0.351001	1.19978	0.565661
	1	SMU_1725	-	0.999967	0.865731	1.05272	0.845678	0.795668	0.638086	acylphosphatase	1.14985	0.481572	0.969129	0.289575	1.15736	0.463408	0.974669	0.287327	0.896523	0.25038	0.30672	0.0191892
	1	SMU_890	-	0.999473	0.986761	1.31578	1.74362	1.42622	1.41855	hypothetical protein	1.13333	0.409204	1.07714	0.428358	0.736997	0.108078	0.233459	0.0155405	0.623444	0.0942342	0.524091	0.0692492
	1	SMU_1908c	-	0.992553	1.14851	1.15062	0.656839	0.713935	0.980947	hypothetical protein	1.15467	0.4851	0.985792	0.218078	1.04041	0.278068	0.245259	0.0165716	0.664497	0.112412	1.22073	0.582873
	1	SMU_1278c	-	0.992441	0.742339	0.662933	0.62577	0.722903	0.677381	hypothetical protein	1.16349	0.502973	0.569756	0.0701502	0.281416	0.0159159	0.234567	0.0149099	0.754244	0.154775	0.455789	0.0476777
	1	SMU_t01	-	0.992147	1.07506	1.11698	1.32427	1.5638	1.43121	Ala tRNA	1.13521	0.48024	1.084	0.313589	1.07139	0.331927	0.759483	0.132282	0.462972	0.0491241	0.520878	0.0683033
	1	SMU_1762c	-	0.990727	1.39674	1.38205	1.32962	1.50319	1.55957	hypothetical protein	1.09812	0.306191	0.447647	0.0418969	0.53229	0.057012	0.616679	0.0845696	0.492297	0.0546997	0.361409	0.026952
	1	SMU_1919	sapR2	0.986712	0.900732	0.835255	0.637391	0.805468	1.01707	hypothetical protein	1.14095	0.510901	1.00152	0.329329	0.787517	0.171456	0.230806	0.0143243	0.864225	0.214975	1.20039	0.522693
	1	SMU_1957	-	0.984708	1.10747	1.31048	1.5145	1.35772	1.39851	PTS system mannose-specific transporter subunit IID	1.13807	0.472327	1.01581	0.251156	0.718636	0.102868	0.466829	0.0478979	0.727155	0.129199	0.554982	0.0786086
	1	SMU_2153c	-	0.982046	1.07405	1.00138	1.51938	1.38557	1.14727	peptidase	1.15384	0.497618	1.10048	0.333779	1.20485	0.560791	0.463582	0.0466366	0.660762	0.104174	0.979138	0.272963
	1	SMU_1613c	-	0.980468	0.923749	0.841998	0.753024	0.635773	0.687537	dephospho-CoA kinase	1.15387	0.511697	1.08493	0.48002	0.859055	0.236476	0.662288	0.117342	0.410421	0.039029	0.456114	0.0522773
	1	SMU_1977c	-	0.980091	0.804385	0.979093	0.776791	0.538637	0.669788	transcriptional regulator	1.13687	0.467152	0.771353	0.145546	1.1699	0.538108	0.698504	0.133198	0.174459	0.00646146	0.380409	0.0325576
	1	SMU_850	-	0.970883	0.843414	0.770384	0.883655	0.903539	0.653676	hypothetical protein	1.13923	0.539975	0.909837	0.223589	0.607163	0.0856957	1.01311	0.317928	1.11687	0.480175	0.317826	0.021952
	1	SMU_199c	-	0.968339	1.42352	1.16604	1.31223	1.50649	1.84521	hypothetical protein	1.1512	0.527197	0.421818	0.0371572	0.987326	0.234725	0.713364	0.116752	0.522521	0.0611962	0.175758	0.00870871
	1	SMU_652c	-	0.966868	0.843217	0.899569	0.568746	0.730517	0.76817	nitrate ABC transporter ATP-binding protein	1.13776	0.46958	0.869654	0.201091	0.961804	0.304234	0.111974	0.00425926	0.706658	0.134399	0.67369	0.126106
	1	SMU_371	-	0.964883	0.95975	1.57881	0.873283	1.2895	1.24949	hypothetical protein	1.13047	0.474184	1.16	0.614835	0.284257	0.0210561	1.07673	0.390706	0.775039	0.149344	0.736578	0.137878
	1	SMU_1479	-	0.96252	0.756041	0.680165	0.787269	0.647778	0.766324	hypothetical protein	0.994195	0.336872	0.643873	0.0915215	0.3326	0.02497	0.663444	0.120536	0.409833	0.0369219	0.687261	0.136902
	1	SMU_39	-	0.958082	1.03441	1.01151	0.873898	0.619906	0.812839	hypothetical protein	1.09884	0.45494	1.09834	0.33533	1.14546	0.434565	0.948427	0.262503	0.325772	0.0242943	0.789458	0.18966
	1	SMU_193c	-	0.958033	1.32812	1.25039	1.38091	1.43338	1.50825	hypothetical protein	1.14801	0.558729	0.547619	0.0633133	0.808902	0.14008	0.612185	0.0827277	0.584672	0.0801802	0.423153	0.042993
	1	SMU_450	proA	0.957806	1.08369	0.791993	0.63758	0.837066	1.04498	gamma-glutamyl phosphate reductase	1.14287	0.54991	1.08534	0.316151	0.786667	0.17009	0.289139	0.0218519	1.04863	0.372638	1.16312	0.451161
	1	SMU_432	-	0.949723	1.08398	0.823896	0.615856	0.820583	0.958419	ABC transporter	1.13289	0.570576	1.08035	0.307668	0.835059	0.211481	0.22087	0.0127127	0.986641	0.320485	1.21853	0.60521
	1	SMU_1656	serC	0.947721	0.802333	0.729445	0.548989	0.652261	0.692046	3-phosphoserine/phosphohydroxythreonine aminotransferase	1.13948	0.608524	0.782344	0.15036	0.492361	0.0532282	0.0801538	0.00260761	0.490786	0.0562513	0.458026	0.0522673
	1	SMU_1794c	-	0.938353	0.988006	0.750192	0.64498	0.722771	0.91084	hypothetical protein	1.14351	0.627277	1.16526	0.529064	0.61161	0.0893844	0.313375	0.0250951	0.777029	0.161006	1.17842	0.53495
	1	SMU_1646c	-	0.935398	0.888997	0.861013	0.659855	0.747556	1.03236	hemolysis inducing protein	1.09837	0.452432	1.00135	0.31975	0.841565	0.220711	0.302658	0.0239339	0.724637	0.139995	1.16929	0.459404
	1	SMU_1700c	-	0.931708	0.919675	1.31877	1.53899	1.36271	1.45668	LrgB family protein	1.04894	0.386922	0.997184	0.331396	0.714648	0.101582	0.460201	0.0458358	0.72366	0.125681	0.480567	0.0594094
	1	SMU_864	-	0.931361	1.04339	0.851993	0.630591	0.779573	1.01927	ABC transporter permease	1.09677	0.476476	1.13518	0.414755	0.868255	0.241617	0.221176	0.0131732	0.862162	0.213599	1.19794	0.486852
	1	SMU_643	-	0.931156	0.853885	1.09258	0.561555	0.791309	0.855243	esterase	1.14186	0.595506	0.980565	0.303789	1.09991	0.371592	0.106849	0.0039039	0.932367	0.27999	1.09947	0.395105
	1	SMU_1080c	-	0.925364	0.748307	0.661564	0.630684	0.687139	0.73955	transposon-like protein	1.13791	0.609389	0.571631	0.0666617	0.276068	0.0161662	0.26461	0.0186737	0.643425	0.105305	0.686451	0.132618
	1	SMU_486	-	0.922057	1.08446	1.25389	1.60488	1.39207	1.32308	histidine kinase	1.13782	0.566632	1.08833	0.32029	0.8148	0.142733	0.29939	0.0245746	0.660258	0.102442	0.657139	0.111496
	1	SMU_t18	-	0.921383	0.891478	1.26197	1.52729	1.54229	1.41749	Ser tRNA	1.05938	0.408268	1.00267	0.329204	0.812693	0.141957	0.447268	0.0434284	0.472018	0.0515015	0.528195	0.0703203
	1	SMU_1461	rmlA	0.92136	0.864277	0.767115	0.551249	0.696962	0.821387	glucose-1-phosphate thymidylyltransferase	1.14027	0.562147	0.977136	0.302237	0.660559	0.106456	0.0950725	0.00328328	0.681501	0.120405	0.947012	0.283914
	1	SMU_751	-	0.919132	0.87474	0.985555	1.05494	1.35677	1.56785	transcriptional accessory protein	1.09713	0.477182	0.983961	0.300901	1.1898	0.610686	1.16743	0.50016	0.710912	0.120976	0.365427	0.029995
	1	SMU_08	trcF	0.917528	1.25941	1.31788	1.38356	1.19083	1.55895	transcription-repair coupling factor	1.13683	0.566707	0.699381	0.101862	0.707985	0.0967367	0.618425	0.0844995	0.930933	0.214795	0.3634	0.0272823
	1	SMU_834	-	0.915003	0.873631	1.09699	1.33139	1.27563	1.52033	hypothetical protein	0.949071	0.275981	0.84061	0.179229	1.06351	0.319905	0.75804	0.131652	0.879863	0.192442	0.428229	0.0411512
	1	SMU_225c	-	0.910372	0.902524	0.64801	0.703557	0.856827	0.889159	hypothetical protein	1.13003	0.532212	0.982533	0.300956	0.246163	0.0105956	0.52082	0.0636036	1.08092	0.418734	1.16531	0.485255
	1	SMU_1289c	-	0.907406	0.949697	0.932093	0.63243	0.73982	0.936175	chloride channel permease	1.13099	0.53493	1.1663	0.632768	1.15244	0.496046	0.242481	0.0161411	0.781571	0.164294	1.20672	0.60517
	1	SMU_1145c	-	0.906956	0.961333	0.772961	0.471472	0.641629	0.746771	histidine kinase	1.09927	0.47041	1.15597	0.601126	0.603066	0.0827027	0.0313333	0.000235235	0.472361	0.0510661	0.671766	0.123729
	1	SMU_1980c	-	0.90606	1.38625	1.16606	1.97502	1.36841	1.39462	hypothetical protein	0.85954	0.2151	0.448118	0.0417167	0.990393	0.239419	0.135158	0.00642643	0.645784	0.0989039	0.497471	0.063989
	1	SMU_204c	-	0.903003	1.26788	1.03899	1.46688	1.49824	1.59074	hypothetical protein	1.12878	0.52993	0.670906	0.0926777	1.13212	0.417603	0.475442	0.0537788	0.524322	0.0619319	0.372455	0.0311311
	1	SMU_2086	cinA	0.901246	0.838774	0.891029	0.615027	0.750184	0.89304	competence damage-inducible protein A	1.10673	0.501852	0.944238	0.254254	1.0403	0.363949	0.220965	0.0126076	0.836245	0.201737	1.16266	0.498699
	1	SMU_1704	-	0.8987	0.908353	1.63132	0.875439	0.752096	0.821601	hypothetical protein	1.10023	0.46972	1.08706	0.481507	0.253125	0.0162162	1.07096	0.381106	0.812705	0.183448	0.893661	0.250475
	1	SMU_2126c	-	0.893355	0.846923	0.857062	0.614849	0.653076	0.722906	purine-nucleoside phosphorylase	1.09812	0.485305	0.965873	0.282317	0.979095	0.314114	0.222627	0.0131481	0.519734	0.0684134	0.606814	0.102958
	1	SMU_1106c	-	0.893174	0.753746	0.807615	0.52312	0.674044	0.832464	phosphoglycerate mutase	1.02111	0.353148	0.536606	0.0585485	0.733958	0.141061	0.0565789	0.00107608	0.523358	0.0694144	0.883653	0.244575
	1	SMU_455	pbp2x	0.89068	0.909592	0.78423	0.628888	0.784596	0.87251	penicillin-binding protein 2X	1.10772	0.493428	1.10228	0.50535	0.747692	0.150811	0.257429	0.018038	0.903528	0.25505	1.14846	0.452372
	1	SMU_1456c	-	0.88744	0.919052	0.829722	0.640114	0.839085	1.09981	hypothetical protein	1.05304	0.393178	1.02614	0.402137	0.858133	0.232357	0.292662	0.0225576	1.01852	0.341547	1.02118	0.316882
	1	SMU_770c	-	0.885311	0.854412	0.80066	0.835051	0.66177	0.653628	manganese transporter	1.02365	0.356076	0.927735	0.241917	0.704417	0.126922	0.886335	0.222693	0.503058	0.0609309	0.319485	0.0217467
	1	SMU_94c	-	0.884865	0.786705	0.962807	0.570346	0.664129	0.854227	transposase fragment	1.0379	0.376096	0.69727	0.10993	1.13982	0.476922	0.107917	0.00388889	0.50612	0.0633283	1.04171	0.347237
	1	SMU_198c	-	0.879104	1.32747	1.03086	1.29073	1.45682	1.56379	conjugative transposon protein	1.00376	0.342122	0.540565	0.0622272	1.10889	0.384059	0.701275	0.104595	0.535102	0.0656156	0.366748	0.0299199
	1	SMU_2055	-	0.876762	0.811774	0.788625	0.760768	0.633054	0.728504	acetyltransferase	0.979226	0.322978	0.739	0.133153	0.671118	0.114204	0.668329	0.120085	0.364634	0.0299299	0.570833	0.0925676
	1	SMU_1621c	-	0.876095	0.904914	0.682655	0.60365	0.770025	1.22831	hypothetical protein	0.984669	0.319845	0.996744	0.346216	0.311241	0.0213413	0.181	0.00905906	0.682308	0.119865	0.831059	0.176777
	1	SMU_1662	holB	0.875838	0.867469	0.881611	0.743784	0.679129	0.602392	DNA polymerase III subunit delta'	1.08154	0.435215	0.998854	0.353448	1.01784	0.342337	0.659943	0.116266	0.568969	0.0828679	0.240093	0.0128579
	1	SMU_2125	-	0.875558	0.790103	0.896755	0.843112	0.712021	0.616475	hypothetical protein	1.09724	0.450866	0.791008	0.153213	1.08045	0.398544	1.00807	0.308273	0.685989	0.119825	0.274538	0.0163514
	1	SMU_1601	bgl	0.875257	0.838323	0.692865	0.530717	0.666072	0.841773	6-phospho-beta-glucosidase	1.07818	0.430085	0.948969	0.262653	0.346667	0.0275876	0.067234	0.00158158	0.507016	0.0629329	1.05633	0.355811
	1	SMU_645	pepB	0.87406	0.846422	0.846074	0.613147	0.77218	0.790327	oligopeptidase	1.05294	0.394194	0.957333	0.273113	0.914545	0.271892	0.222566	0.0125876	0.821572	0.188328	0.81554	0.204089
	1	SMU_1856c	-	0.872447	0.844509	0.754241	0.868342	0.73111	0.643814	hypothetical protein	0.977194	0.31546	0.887373	0.20963	0.585954	0.0768368	1.04682	0.344224	0.730685	0.144089	0.340136	0.025025
	1	SMU_60	-	0.870842	1.09865	0.784544	0.70596	0.610305	0.899795	DNA alkylation repair protein	1.0229	0.356837	1.07695	0.286757	0.701048	0.123859	0.495921	0.0565916	0.37848	0.0323924	1.16669	0.482327
	1	SMU_1327c	-	0.870643	0.839094	0.806713	0.539518	0.672361	0.848535	4Fe-4S ferredoxin	1.0594	0.405626	0.927861	0.241021	0.799438	0.178053	0.0732203	0.00216216	0.589254	0.087002	1.08155	0.37459
	1	SMU_490	pflC	0.869831	0.708	0.721068	0.775583	0.657893	0.580549	pyruvate formate-lyase activating enzyme	1.05825	0.405716	0.422914	0.031962	0.434754	0.0398198	0.772981	0.160941	0.503347	0.0617217	0.15026	0.00579079
	1	SMU_678	-	0.86767	0.862231	0.951185	0.652789	0.762985	0.860612	oxidoreductase	0.965914	0.291031	0.956793	0.265776	1.15092	0.510946	0.303631	0.0238589	0.821264	0.188669	1.00146	0.319785
	1	SMU_92c	-	0.862482	0.745444	0.795544	0.531486	0.811206	1.22123	transposase fragment	1.03563	0.372162	0.514974	0.0502603	0.625186	0.0923073	0.07	0.00192693	0.836279	0.201326	0.798206	0.162598
	1	SMU_1622	pmsR	0.857857	0.756696	0.80558	0.848531	0.72893	0.649466	methionine sulfoxide reductase A	0.985525	0.31963	0.63767	0.089044	0.734585	0.141917	0.953411	0.265791	0.681549	0.121096	0.330685	0.0241642
	1	SMU_938	-	0.857516	0.759959	0.801571	0.789963	0.800442	0.650575	phosphomevalonate kinase	0.991205	0.333378	0.625299	0.0838739	0.779976	0.163569	0.81	0.188514	0.934614	0.278794	0.376728	0.0305455
	1	SMU_255	oppA	0.855813	0.849081	0.784744	0.737108	0.593808	0.739752	oligopeptide ABC transporter substrate-binding protein OppA	1.02861	0.366552	0.97875	0.301757	0.745423	0.14998	0.623283	0.102633	0.323514	0.023964	0.685217	0.134094
	1	SMU_1339	bacD	0.855799	0.627975	0.964608	0.884188	0.885575	0.682927	bacitracin synthetase	0.984277	0.32021	0.137059	0.0034985	1.17943	0.563153	1.10851	0.421101	1.08558	0.427603	0.46	0.0534134
	1	SMU_1208c	-	0.853906	0.828394	0.846212	0.751744	0.662211	0.653922	hypothetical protein	0.688412	0.117147	0.57536	0.071992	0.668889	0.114494	0.571993	0.0804454	0.411732	0.0368869	0.239151	0.0126877
	1	SMU_1148	-	0.847162	0.727843	0.819405	0.797633	0.575909	0.673296	transporter, ATP-binding protein; bacteriocin immunity protein	0.948897	0.275455	0.460702	0.0394294	0.812566	0.199685	0.803495	0.182978	0.218958	0.0105205	0.438756	0.0441391
	1	SMU_585	recN	0.844571	0.789943	0.843687	0.801662	0.650108	0.763156	DNA repair protein RecN	0.976745	0.313849	0.766658	0.140055	0.913825	0.266647	0.858306	0.213073	0.441159	0.0457057	0.774475	0.16978
	1	SMU_370	-	0.842809	0.737224	0.718341	0.542112	0.659289	0.725537	ABC transporter ATP-binding protein	0.955168	0.284925	0.518776	0.0508909	0.479437	0.0511111	0.0787097	0.00244244	0.527815	0.0713263	0.619014	0.106887
	1	SMU_1835	acpS	0.842809	0.858671	0.825601	0.626404	0.718238	0.979636	4'-phosphopantetheinyl transferase	0.884594	0.234209	0.961028	0.271281	0.809558	0.183143	0.225574	0.0137738	0.648424	0.107097	1.22232	0.611527
	1	SMU_1732c	-	0.839457	0.740775	0.834517	0.737921	0.699165	0.589655	hypothetical protein	0.912962	0.249945	0.53069	0.0539189	0.870698	0.243604	0.620214	0.101507	0.664451	0.112072	0.191412	0.00814314
	1	SMU_1548c	-	0.838342	0.747297	0.781357	0.760649	0.631945	0.693587	histidine kinase	0.955477	0.285495	0.570996	0.0688739	0.686011	0.120516	0.680617	0.127062	0.408587	0.0376276	0.480085	0.0567067
	1	SMU_1910c	-	0.836162	0.777902	0.79168	0.708746	0.594727	0.87383	hypothetical protein	0.80048	0.158654	0.597725	0.0762863	0.644013	0.0995996	0.442414	0.0449499	0.293	0.0175976	1.00201	0.314945
	1	SMU_1634c	-	0.835965	0.806718	0.653981	0.664284	0.830565	0.762157	hypothetical protein	0.972663	0.297933	0.813599	0.168584	0.262079	0.0132482	0.400398	0.0352703	1.04724	0.366902	0.769312	0.167878
	1	SMU_337	-	0.834307	0.771033	0.737355	0.713701	0.675351	0.64721	hypothetical protein	0.952986	0.279505	0.702569	0.114985	0.584677	0.076962	0.566162	0.0767918	0.607934	0.0928028	0.370886	0.0293293
	1	SMU_633	-	0.833595	0.844346	0.780371	0.642254	0.700949	0.82611	thioesterase	0.939232	0.269359	0.955391	0.268734	0.70938	0.131722	0.274362	0.0204605	0.683994	0.119134	0.980438	0.302768
	1	SMU_1555c	-	0.830907	0.984095	0.610771	0.74015	0.824354	1.17128	hypothetical protein	0.906857	0.246912	1.03103	0.397643	0.159839	0.00495996	0.620603	0.0978428	1.01652	0.342402	0.886964	0.209089
	1	SMU_2037	treA	0.830107	0.935163	0.74636	0.640808	0.735788	0.88852	trehalose-6-phosphate hydrolase TreA	0.854776	0.20963	1.05376	0.443549	0.561296	0.0693894	0.272397	0.0199049	0.783953	0.166757	1.14055	0.433273
	1	SMU_2134	-	0.829422	0.736535	0.843623	0.741379	0.594371	0.687743	transcriptional regulator	0.956503	0.283408	0.563911	0.0635035	0.935344	0.285566	0.638931	0.110646	0.296667	0.0191542	0.483917	0.0581281
	1	SMU_1192	dnaE	0.825392	0.859322	0.963931	0.706594	0.621373	0.745391	DNA polymerase III DnaE	0.845502	0.202277	0.944593	0.255295	1.18106	0.573388	0.539032	0.0669069	0.412593	0.039029	0.630086	0.109429
	1	SMU_1500	rexB	0.82221	0.840032	0.954574	0.885536	0.612758	0.704275	exonuclease RexB	0.915191	0.252387	0.940819	0.252863	1.18092	0.569184	1.10675	0.418769	0.395028	0.034995	0.55625	0.0846346
	1	SMU_279	-	0.821408	0.72564	0.740019	0.656591	0.678761	0.677651	hypothetical protein	0.863945	0.221391	0.507196	0.047978	0.476699	0.0498649	0.32816	0.0267718	0.567655	0.0823924	0.43601	0.0442993
	1	SMU_1486c	-	0.821266	0.962298	0.677885	0.664345	0.641874	0.826486	hypothetical protein	0.563496	0.0637387	0.964437	0.282863	0.183562	0.00670671	0.244104	0.0163714	0.363375	0.0290991	0.766721	0.166161
	1	SMU_1075	dfp	0.820063	0.631693	0.790582	0.825102	0.769022	0.66546	phosphopantothenoylcysteine decarboxylase	0.831928	0.196532	0.135185	0.00365365	0.708094	0.128293	0.884475	0.227538	0.788451	0.168108	0.373875	0.0299399
	1	SMU_646	-	0.818647	0.841533	0.733422	0.70753	0.627529	0.693468	phosphatase	0.765831	0.14527	0.844055	0.183343	0.44276	0.0425475	0.462744	0.0497948	0.380355	0.0321722	0.435729	0.0433984
	1	SMU_1309c	-	0.817718	0.819956	0.872328	0.800731	0.653549	0.637061	glycerol dehydrogenase	0.850705	0.205225	0.835991	0.177407	0.964621	0.306091	0.85668	0.209239	0.505083	0.0606707	0.311053	0.0207057
	1	SMU_1082	glyA	0.817449	0.904399	0.801043	0.629519	0.674371	0.801075	serine hydroxymethyltransferase	0.866492	0.223779	1.07844	0.474449	0.785548	0.168669	0.252117	0.0172873	0.588784	0.0872272	0.881125	0.242993
	1	SMU_t11	-	0.81571	1.01908	1.11856	1.50864	1.49705	1.33284	Met tRNA	0.683221	0.111476	1.16674	0.45987	1.06114	0.307508	0.469653	0.0474825	0.5285	0.0634835	0.679547	0.12006
	1	SMU_368c	-	0.815085	0.795699	0.647408	0.716657	0.667977	0.724072	hypothetical protein	0.877135	0.231356	0.786472	0.15509	0.226667	0.00952953	0.560736	0.0724074	0.53982	0.0751101	0.620904	0.106592
	1	SMU_752	-	0.81136	1.03134	1.20138	1.46007	1.36337	1.52374	hypothetical protein	0.738508	0.133804	1.12107	0.352928	0.912176	0.186727	0.536016	0.0673373	0.724538	0.12547	0.428359	0.0418068
	1	SMU_932	-	0.806994	0.587192	0.802147	0.799594	0.767342	0.708535	hypothetical protein	0.851366	0.205811	0.0658065	0.00102102	0.793364	0.174715	0.818047	0.192843	0.881679	0.233879	0.514632	0.0700601
	1	SMU_1392c	-	0.805906	0.834618	0.835667	0.784949	0.630247	0.719168	acetyltransferase	0.824371	0.193509	0.912918	0.227087	0.880808	0.250841	0.805264	0.182978	0.455687	0.0481231	0.557235	0.0867367
	1	SMU_342	-	0.805198	0.865898	0.738474	0.560477	0.655713	0.764027	hypothetical protein	0.826959	0.193288	0.995997	0.332497	0.521467	0.0587237	0.109155	0.00387888	0.519462	0.0675976	0.770203	0.171156
	1	SMU_577	lytS	0.804329	0.768197	0.75288	0.752034	0.653248	0.61308	histidine kinase LytS	0.817819	0.167002	0.637391	0.088048	0.593971	0.0808609	0.648646	0.112653	0.478844	0.0539239	0.229394	0.0113664
	1	SMU_2131	-	0.802076	1.2382	0.909983	0.959414	0.62007	0.97968	hypothetical protein	0.534271	0.0532132	0.681135	0.0961361	0.778762	0.163704	0.946385	0.263358	0.277217	0.015956	0.931477	0.274595
	1	SMU_1003	gid	0.801417	0.91276	0.995412	1.07321	0.626783	0.847435	tRNA (uracil-5-)-methyltransferase Gid	0.808579	0.162282	1.08153	0.476351	1.19324	0.59461	1.11651	0.395641	0.413032	0.0388639	0.93039	0.27474
	1	SMU_362	-	0.80006	0.897783	1.6681	1.24295	1.12572	1.25352	hypothetical protein	0.840223	0.188819	1.03893	0.417027	0.253732	0.018033	0.84969	0.178614	1.08666	0.317623	0.768782	0.151602
	1	SMU_1308	aldR	0.798379	0.810534	0.773616	0.754334	0.649647	0.639864	translation initiation inhibitor; aldR regulator-like protein	0.835193	0.184344	0.868271	0.198599	0.716005	0.133669	0.665843	0.118639	0.480407	0.0531381	0.343333	0.0262913
	1	SMU_799c	-	0.795452	0.795757	0.856392	0.993494	0.779134	0.614489	hypothetical protein	0.831903	0.179454	0.783943	0.150275	0.980948	0.321091	1.23497	0.634174	0.888494	0.239244	0.239905	0.0126076
	1	SMU_376	-	0.793384	0.768267	0.875569	0.809148	0.72607	0.600706	aminotransferase	0.801501	0.157653	0.64227	0.0906507	1.02373	0.347903	0.88423	0.227032	0.707177	0.134144	0.231089	0.0116817
	1	SMU_1713c	-	0.792696	0.767994	0.658629	0.856373	0.829339	0.921814	segregation and condensation protein A	0.834312	0.184985	0.67918	0.103679	0.276762	0.0145445	1.01518	0.319084	1.04724	0.376336	1.21174	0.584645
	1	SMU_290	-	0.792545	0.804526	0.752049	0.754842	0.575712	0.696551	L-ascorbate 6-phosphate lactonase	0.607326	0.082983	0.707699	0.120075	0.526535	0.0600851	0.62283	0.0991291	0.220303	0.0109159	0.442	0.0453503
	1	SMU_1404c	-	0.79161	0.832778	0.736346	0.777057	0.630328	0.666291	hypothetical protein	0.802253	0.158604	0.946996	0.258789	0.587346	0.0764314	0.767759	0.159469	0.440905	0.0439139	0.425421	0.0404555
	1	SMU_1187	glmS	0.784598	0.741031	0.766657	0.972194	0.787111	0.655685	glucosamine--fructose-6-phosphate aminotransferase	0.755973	0.141887	0.567741	0.0679129	0.6477	0.101466	1.21097	0.587908	0.837546	0.203308	0.374908	0.0305856
	1	SMU_1338c	-	0.784011	0.602279	0.951418	0.826314	0.98016	0.995503	permease	0.749674	0.138078	0.0933333	0.00196196	1.1809	0.568584	0.85793	0.207397	1.21825	0.615596	1.22165	0.571692
	1	SMU_56	-	0.783109	0.934434	0.836241	0.693358	0.615459	0.975266	hypothetical protein	0.767717	0.146396	1.1538	0.576902	0.901603	0.261727	0.456957	0.0473423	0.420979	0.0408759	1.22094	0.578083
	1	SMU_153	-	0.780214	0.861936	0.816772	0.669227	0.65696	0.633673	hypothetical protein	0.633931	0.092012	0.9107	0.221522	0.589216	0.079034	0.39	0.0337688	0.505823	0.06	0.30252	0.0186236
	1	SMU_1057	satE	0.779724	0.737686	0.806913	0.850213	0.655558	0.816186	hypothetical protein	0.526032	0.0497598	0.422697	0.0321572	0.60192	0.0831481	0.786362	0.171992	0.408066	0.036967	0.686225	0.137382
	1	SMU_730	-	0.777295	0.703505	0.927338	0.782044	0.62877	0.705768	hypothetical protein	0.738033	0.133348	0.406667	0.0299199	1.16808	0.525576	0.775261	0.163744	0.437537	0.0444545	0.523836	0.0765566
	1	SMU_1081c	-	0.774734	0.790811	0.754864	0.700797	0.673835	0.607901	hypothetical protein	0.637721	0.0938388	0.684578	0.105531	0.58705	0.0766867	0.520661	0.0630631	0.538	0.0753954	0.217312	0.0101151
	1	SMU_t35	-	0.774486	0.971065	1.0413	1.33665	1.69506	1.45289	Leu tRNA	0.569837	0.0698749	1.02358	0.394985	1.13983	0.42501	0.755794	0.128614	0.334561	0.0286336	0.518935	0.0683083
	1	SMU_1584c	-	0.771969	0.92218	0.828136	0.764396	0.584416	0.706727	hypothetical protein	0.621731	0.0880631	1.09071	0.49022	0.857333	0.231712	0.682124	0.127002	0.299008	0.0181081	0.556516	0.0863463
	1	SMU_1711	rluB	0.771931	0.803698	0.760752	0.743488	0.62854	0.768643	pseudouridylate synthase	0.731473	0.129234	0.836518	0.177938	0.665841	0.108974	0.636345	0.108924	0.451196	0.0471972	0.78477	0.187748
	1	SMU_412c	-	0.771805	0.822437	0.890005	0.884405	0.56793	0.696882	cell-cycle regulation protein	0.736556	0.133819	0.91504	0.228989	1.09003	0.41517	1.10543	0.414399	0.256909	0.0141441	0.521608	0.0746647
	1	SMU_1176	-	0.771771	0.717947	0.841742	1.00727	0.789156	0.603065	cation efflux transporter	0.726543	0.127272	0.469121	0.0427327	0.814676	0.19531	1.20559	0.555731	0.863815	0.215305	0.232	0.0116116
	1	SMU_1665	livF	0.770338	0.821434	0.70718	0.655386	0.664033	0.833296	branched chain amino acid ABC transporter ATP-binding protein	0.714249	0.123689	0.911154	0.22528	0.443938	0.0428829	0.338253	0.0281031	0.553706	0.0792593	1.00063	0.316517
	1	SMU_1356c	-	0.766645	0.730475	0.7479	0.68607	0.647774	0.582063	transposase fragment	0.654557	0.0999199	0.506344	0.0471371	0.588649	0.0763063	0.463756	0.0494394	0.477803	0.0533283	0.174937	0.00691692
	1	SMU_1677	murE	0.761085	0.820958	0.756041	0.780845	0.658224	0.630402	UDP-N-acetylmuramoylalanyl-D-glutamate--L-lysine ligase	0.648007	0.096001	0.903853	0.21488	0.647246	0.0988038	0.775991	0.164675	0.482434	0.0545696	0.313651	0.0197798
	1	SMU_55	-	0.756506	0.933738	0.861278	0.699573	0.563294	0.939003	hypothetical protein	0.619455	0.0852603	1.13822	0.544044	0.977232	0.314494	0.460833	0.0498198	0.24243	0.012983	1.21132	0.578984
	1	SMU_2059c	-	0.755299	0.89337	0.777139	0.570191	0.730819	0.899673	hypothetical protein	0.601218	0.0815465	0.997626	0.347022	0.664018	0.110005	0.130127	0.00514515	0.723964	0.141677	1.15226	0.469439
	1	SMU_1915	comC	0.750915	0.815547	0.671146	0.751966	0.636054	0.745447	competence stimulating peptide	0.625343	0.0866967	0.870067	0.195961	0.300977	0.020035	0.629469	0.106802	0.463208	0.0491491	0.670273	0.122783
	1	SMU_1733c	-	0.750908	0.770312	0.854303	0.854257	0.679975	0.589036	SNF helicase	0.568174	0.0685335	0.62382	0.0833634	0.934968	0.289194	1.00657	0.308318	0.537687	0.0756206	0.152949	0.00597097
	1	SMU_549	murG	0.748232	0.739291	0.686397	0.656751	0.713975	0.661104	undecaprenyldiphospho-muramoylpentapeptide beta-N-acetylglucosaminyltransferase	0.56181	0.0621421	0.504118	0.0471822	0.335135	0.0248248	0.362308	0.0306456	0.705847	0.129299	0.395337	0.0352202
	1	SMU_379	-	0.744869	0.724127	0.648611	0.707818	0.656424	0.711249	hypothetical protein	0.565043	0.065045	0.458844	0.0397297	0.266629	0.0118769	0.507975	0.0602553	0.500855	0.0586587	0.520845	0.074034
	1	SMU_722	-	0.742223	0.730366	0.72505	0.778422	0.623698	0.678876	hypothetical protein	0.592538	0.0782933	0.535234	0.0573273	0.497752	0.0543093	0.775724	0.166171	0.434205	0.0423774	0.485188	0.058038
	1	SMU_53	-	0.741211	0.83988	0.766895	0.778086	0.612702	0.783868	hypothetical protein	0.560337	0.0583333	0.920118	0.234404	0.646077	0.100566	0.711202	0.139179	0.317324	0.0225526	0.821159	0.209194
	1	SMU_354	-	0.739975	0.741655	0.737308	0.788411	0.649832	0.618151	hypothetical protein	0.52526	0.0504755	0.526878	0.0540591	0.518834	0.0579079	0.80821	0.185265	0.478125	0.0536036	0.23	0.0110511
	1	SMU_717	murM	0.73837	0.759807	0.864884	0.711392	0.704053	0.651962	peptidoglycan branched peptide synthesis protein MurM	0.556176	0.0567868	0.595866	0.0757508	0.92476	0.279094	0.556381	0.0715666	0.684257	0.119865	0.340645	0.0264264
	1	SMU_620	-	0.736737	0.686971	0.633455	0.756029	0.69773	0.7407	hypothetical protein	0.473427	0.0421772	0.279224	0.0162112	0.15873	0.00500501	0.625135	0.104189	0.52847	0.0708859	0.620029	0.106752
	1	SMU_1134c	-	0.736391	0.788254	0.832564	0.661745	0.634809	0.704522	phosphate transporter ATP-binding protein	0.528705	0.0510711	0.70509	0.117868	0.861005	0.235721	0.399435	0.0353854	0.464512	0.049985	0.500965	0.0649399
	1	SMU_1682c	-	0.73353	0.638337	0.766682	0.747995	0.788698	0.71521	intracellular protease	0.388148	0.0262262	0.144821	0.00405906	0.534805	0.0618318	0.575387	0.0817868	0.874272	0.22535	0.483548	0.06002
	1	SMU_831	-	0.730755	0.750045	0.776137	0.684372	0.605003	0.687251	hypothetical protein	0.54215	0.0542693	0.587976	0.0741592	0.706356	0.129039	0.458544	0.0472773	0.358387	0.0278028	0.466966	0.0546897
	1	SMU_277	-	0.730425	0.651355	0.81057	0.965285	0.801954	0.827405	hypothetical protein	0.368268	0.0234084	0.168793	0.0048999	0.620819	0.091041	1.05803	0.37015	0.837221	0.199039	0.738952	0.155335
	1	SMU_1928	psaB	0.730307	0.735356	0.685959	0.756618	0.725465	0.610789	ABC transporter permease	0.548317	0.0554354	0.531208	0.055035	0.331973	0.0244244	0.70386	0.135981	0.739229	0.148734	0.238796	0.0129079
	1	SMU_689	-	0.730106	0.885553	0.688721	0.616862	0.808321	0.94852	hypothetical protein	0.516344	0.0480681	1.00062	0.321021	0.303258	0.020035	0.222562	0.0134785	0.927462	0.274339	1.06363	0.3604
	1	SMU_997	-	0.728137	0.86472	0.886092	0.636954	0.664968	0.693729	inorganic ion ABC transporter ATP-binding protein	0.473882	0.0403203	0.85156	0.185826	0.880951	0.25044	0.270816	0.0199249	0.506778	0.0606206	0.460087	0.052963
	1	SMU_830	rgpF	0.72495	0.7968	0.736546	0.738379	0.557533	0.696379	RgpFc protein	0.533351	0.0517868	0.782565	0.14962	0.5756	0.072022	0.62512	0.103874	0.202444	0.00911912	0.414749	0.0371572
	1	SMU_641	-	0.719031	0.809766	0.77224	0.831456	0.7021	0.647087	oxidoreductase	0.412876	0.0316166	0.74779	0.135485	0.649309	0.0987938	0.940642	0.256582	0.554321	0.0796246	0.340933	0.0255956
	1	SMU_853	lspA	0.716769	0.656428	0.66618	0.702657	0.783729	0.788559	lipoprotein signal peptidase	0.474917	0.043023	0.232584	0.0103604	0.294065	0.0181031	0.505172	0.0586587	0.912107	0.264319	0.844664	0.220255
	1	SMU_1912c	-	0.714224	0.686483	0.780246	0.768845	0.593735	0.67954	hypothetical protein	0.468171	0.0384284	0.31376	0.0196296	0.719151	0.135696	0.695692	0.133358	0.308015	0.0201952	0.452409	0.0498148
	1	SMU_253	dacA	0.713067	0.677282	0.702749	0.700111	0.700999	0.658559	D-alanyl-D-alanine carboxypeptidase	0.475486	0.0416466	0.286807	0.0170821	0.42113	0.0373073	0.519877	0.0632282	0.685365	0.122117	0.418075	0.0391291
	1	SMU_2071	-	0.71221	0.83997	0.760843	0.80766	0.605594	0.742174	anaerobic ribonucleotide reductase activating protein	0.460994	0.0371471	0.958432	0.275345	0.625724	0.093013	0.859615	0.212538	0.366398	0.0295245	0.689794	0.133954
	1	SMU_1126	coaA	0.701427	0.684291	0.794079	0.792114	0.689634	0.534331	pantothenate kinase	0.409073	0.0309159	0.300407	0.0184935	0.751027	0.153739	0.833025	0.198458	0.542817	0.0771572	0.0765714	0.00134134
	1	SMU_1941	atmB	0.691545	0.681203	0.667231	0.703473	0.650356	0.621222	membrane lipoprotein	0.381985	0.025045	0.295	0.018013	0.290945	0.0184935	0.533482	0.065951	0.504467	0.0616066	0.305344	0.02002
	1	SMU_1246c	-	0.690867	0.771929	0.767969	0.719497	0.625514	0.676692	transcriptional regulator	0.36216	0.0226577	0.702043	0.113493	0.671778	0.115325	0.576996	0.0817267	0.440812	0.0434635	0.435867	0.0427578
	1	SMU_1402c	-	0.69008	0.840978	0.732131	0.747258	0.587681	0.807896	hypothetical protein	0.368203	0.0235886	0.95564	0.276456	0.555574	0.0678478	0.633021	0.108038	0.294567	0.0187237	0.892959	0.250726
	1	SMU_1225	cpsY	0.685195	0.714157	0.682041	0.800538	0.669736	0.653716	transcriptional regulator	0.355124	0.0215065	0.460508	0.0407958	0.331788	0.0250751	0.831962	0.197372	0.505936	0.0635586	0.381765	0.0324825
	1	SMU_1372c	-	0.684293	0.765408	0.727091	0.814722	0.613118	0.709027	hypothetical protein	0.339649	0.0193794	0.635668	0.0881281	0.532888	0.0618769	0.893468	0.232087	0.378118	0.0321722	0.556623	0.08497
	1	SMU_2070	-	0.681772	0.834461	0.751828	0.756621	0.512684	0.673215	hypothetical protein	0.308624	0.0168368	0.941287	0.252518	0.606643	0.0859259	0.67712	0.124715	0.115091	0.00316817	0.4575	0.0476276
	1	SMU_1030	-	0.680838	1.04475	0.721048	0.820804	0.635245	0.750296	polyribonucleotide nucleotidyltransferase	0.248172	0.0115516	1.13669	0.413033	0.440585	0.0414565	0.702883	0.13544	0.361975	0.0284434	0.68782	0.137357
	1	SMU_241c	-	0.672044	0.873425	0.751772	0.721575	0.604184	0.680964	amino acid ABC transporter ATP-binding protein	0.220462	0.00717217	0.926992	0.242187	0.556612	0.0674174	0.568421	0.0756757	0.285726	0.0167317	0.426032	0.0403003
	1	SMU_1550c	-	0.670924	0.758645	0.726192	0.905075	0.662062	0.658159	hypothetical protein	0.253068	0.0111461	0.570779	0.065991	0.499502	0.0552503	1.13778	0.460125	0.454524	0.0477728	0.383256	0.032993
	1	SMU_177	-	0.668559	0.667811	0.59944	0.865129	0.824036	0.868717	hypothetical protein	0.221571	0.00776276	0.236022	0.010986	0.0964286	0.00202703	0.99212	0.297437	0.973625	0.311872	1.08313	0.378934
	1	SMU_1659c	-	0.668519	0.805661	0.775244	0.737876	0.522897	0.794011	hypothetical protein	0.276154	0.0143744	0.865293	0.192287	0.714375	0.131577	0.605934	0.0924975	0.160571	0.00562563	0.877079	0.237487
	1	SMU_1506c	-	0.662797	0.650145	0.778028	0.700288	0.651393	0.745202	hypothetical protein	0.251011	0.0111812	0.21375	0.00855856	0.735262	0.140576	0.509872	0.05997	0.510659	0.0659409	0.689975	0.139169
	1	SMU_345c	-	0.651283	0.782004	0.780311	0.880412	0.727802	0.73244	hypothetical protein	0.218209	0.00731732	0.721054	0.126672	0.732208	0.141091	1.08659	0.399179	0.662113	0.111346	0.655706	0.116176
	1	SMU_1189c	-	0.645547	0.660213	0.728906	0.905087	0.895078	0.925754	hypothetical protein	0.1715	0.00515015	0.20961	0.00807808	0.4617	0.0462162	1.05599	0.367322	1.11515	0.476647	1.17318	0.524349
	1	SMU_1806	-	0.636618	0.87712	0.720179	0.91488	0.660155	0.752447	glycosyltransferase	0.166379	0.00482983	0.911505	0.221261	0.47068	0.0485285	1.07385	0.391271	0.442727	0.0438739	0.685208	0.131692
	1	SMU_112c	-	0.627734	0.705063	0.899824	1.48981	0.95058	0.846023	transcriptional regulator	0.139318	0.00306807	0.281453	0.0164815	1.02509	0.348879	0.475673	0.0495195	1.09365	0.448298	0.969098	0.295871
	1	SMU_79	fruB	0.62531	0.833071	0.809638	0.950076	0.678019	0.76156	exo-beta-D-fructosidase	0.15807	0.00450951	0.910202	0.225501	0.813953	0.190656	1.18964	0.543018	0.505512	0.0642643	0.760116	0.163969
	1	SMU_2129c	-	0.618824	0.863235	0.723582	1.22852	0.894687	1.00884	hypothetical protein	0.131707	0.0027027	0.99759	0.348008	0.498265	0.0546146	0.901631	0.21029	1.05215	0.386527	1.19714	0.503303
	1	SMU_309	-	0.615229	1.16867	1.0142	1.01088	0.74847	1.02486	regulator of sorbitol operon	0.136667	0.00266767	0.94252	0.17973	1.19026	0.510536	1.17646	0.515215	0.813096	0.182723	1.16812	0.457192
	1	SMU_911c	-	0.594096	0.664406	0.775851	1.14692	0.838654	0.915578	hypothetical protein	0.0819231	0.00106607	0.241031	0.0117017	0.647318	0.0978428	1.04591	0.311992	0.950226	0.294389	1.14643	0.456161
	1	SMU_1109c	-	0.586607	0.808628	0.747002	1.16741	0.782744	1.3075	permease	0.0316667	0.000285285	0.705315	0.117553	0.455765	0.0447097	1.04209	0.314505	0.709194	0.132042	0.678475	0.12021
	0	SMU_1533	atpG	1.4848	0.972555	1.05991	0.815607	1.46486	1.07009	ATP synthase F0F1 subunit A	0.347365	0.0257307	1.16172	0.556722	1.13786	0.41004	0.898133	0.235996	0.555862	0.0726126	1.09352	0.381471
	0	SMU_1869	trxA	1.47694	1.10073	1.21735	1.28429	1.20324	1.09256	thioredoxin	0.376471	0.0288288	1.06494	0.279294	0.875575	0.171346	0.80432	0.150961	0.982781	0.240531	1.06438	0.361186
	0	SMU_2104a	-	1.47415	1.12042	0.984654	0.972834	0.883626	0.720594	50S ribosomal protein L32	0.372885	0.0291141	1.00865	0.234745	1.18211	0.554765	1.20465	0.580015	1.12481	0.491471	0.556699	0.0869319
	0	SMU_958	-	1.46826	1.30991	1.06148	1.22039	1.14521	0.779055	hypothetical protein	0.381069	0.0303253	0.60506	0.0754054	1.11686	0.391291	0.898908	0.206056	1.07879	0.298584	0.78411	0.185235
	0	SMU_1298	rl31	1.46822	1.2568	1.01634	1.51033	1.51725	1.13875	50S ribosomal protein L31	0.435632	0.0379379	0.693186	0.102347	1.14645	0.438383	0.476828	0.0541742	0.530124	0.0642092	0.962672	0.2597
	0	SMU_2105	-	1.46214	1.32312	1.15468	1.44313	1.35304	1.24027	hypothetical protein	0.387711	0.0322122	0.545862	0.0633834	0.986101	0.23542	0.53498	0.0677427	0.695815	0.113183	0.771148	0.151296
	0	SMU_2114c	-	1.45461	1.12677	1.02177	0.866776	1.18058	1.00158	transcriptional regulator	0.386909	0.031952	1.00765	0.234009	1.15846	0.481822	1.04932	0.361852	0.997636	0.247162	1.15456	0.442638
	0	SMU_1787c	-	1.44244	1.27437	1.42689	1.34014	1.46309	1.41091	preprotein translocase subunit YajC	0.445682	0.0392593	0.669603	0.0928328	0.540046	0.0586537	0.718675	0.119419	0.574216	0.077022	0.542132	0.0738038
	0	SMU_725c	-	1.43281	0.906639	0.958142	0.827163	0.861915	0.722117	hypothetical protein	0.411479	0.0348048	1.09619	0.494875	1.15303	0.513614	0.927251	0.251537	0.948726	0.294399	0.584939	0.0966116
	0	SMU_1966c	-	1.42387	1.02027	1.2904	1.27154	1.52166	0.991638	periplasmic sugar-binding protein	0.437688	0.0378979	1.17938	0.458058	0.736336	0.107613	0.802108	0.148539	0.49448	0.0546947	1.17719	0.473243
	0	SMU_1854	-	1.41989	1.14907	1.08875	0.997594	0.890398	0.67626	hypothetical protein	0.385802	0.0312813	0.984299	0.210851	1.10162	0.371066	1.22771	0.613238	1.12235	0.488148	0.44835	0.0462262
	0	SMU_1743	acp	1.41955	0.961735	1.09586	1.23615	1.31161	1.26649	acyl carrier protein	0.480947	0.0457357	1.05361	0.435576	1.06344	0.323078	0.900241	0.205911	0.784071	0.154224	0.782519	0.157052
	0	SMU_1438c	-	1.41947	1.01496	0.785579	0.784738	1.16441	0.969968	Zn-dependent protease	0.422176	0.0359209	1.18397	0.477477	0.709114	0.128123	0.797466	0.17482	1.00904	0.252513	1.22544	0.589414
	0	SMU_521	-	1.40794	1.03476	1.12062	1.00041	1.30316	0.810485	hypothetical protein	0.446236	0.0397548	1.13051	0.37514	1.03109	0.265255	1.18286	0.522162	0.73465	0.131266	0.900195	0.25456
	0	SMU_1645	-	1.40079	1.09264	1.29439	1.49847	1.48533	1.09122	tellurite resistance protein TehB	0.478691	0.0457608	1.07824	0.28494	0.742274	0.111081	0.477421	0.0528078	0.535261	0.0667067	1.06398	0.361582
	0	SMU_658	-	1.39995	0.676939	0.867544	0.873598	0.820576	0.753445	hypothetical protein	0.600413	0.0727227	0.253529	0.0129429	0.92346	0.279164	1.01193	0.317052	0.884554	0.233313	0.672446	0.1252
	0	SMU_959c	-	1.39635	1.20666	1.01337	1.30112	1.14506	0.833326	hypothetical protein	0.4989	0.0499399	0.842698	0.143824	1.1546	0.455946	0.786154	0.143223	1.07916	0.297067	0.889982	0.248999
	0	SMU_2083c	-	1.37756	1.06052	1.43067	1.23178	1.40396	1.13798	hypothetical protein	0.503659	0.0516767	1.12006	0.354855	0.489655	0.0497497	0.85829	0.183428	0.610946	0.0905105	0.977281	0.273423
	0	SMU_804	-	1.37341	0.907454	1.1003	0.978425	0.909578	0.800857	hypothetical protein	0.506502	0.0514615	1.01561	0.383268	1.05983	0.307658	1.22366	0.592232	1.11687	0.480736	0.877519	0.23541
	0	SMU_328	-	1.37118	1.20182	1.12304	1.15992	1.32696	1.25099	carbonic anhydrase	0.503961	0.0522122	0.852457	0.147623	1.06235	0.323809	1.02578	0.298288	0.765356	0.14518	0.835196	0.181001
	0	SMU_758c	-	1.36998	1.26779	1.21158	1.08923	1.10245	0.994105	hypothetical protein	0.525183	0.0573023	0.690632	0.0985135	0.871756	0.171471	1.08935	0.358754	1.09633	0.334715	1.19326	0.483754
	0	SMU_2002	rs11	1.36885	1.37275	1.21419	1.19875	1.47527	1.11879	30S ribosomal protein S11	0.480361	0.0466416	0.472953	0.0456857	0.865339	0.166311	0.898132	0.20453	0.530373	0.063974	0.989793	0.287327
	0	SMU_540	dpr	1.36857	1.346	1.36905	1.44887	1.49054	1.3863	peroxide resistance protein Dpr	0.494141	0.048969	0.508394	0.0554705	0.609231	0.0713514	0.514177	0.0640791	0.545059	0.0695646	0.559726	0.0818018
	0	SMU_1942c	-	1.36587	1.13377	1.26599	1.08325	1.05496	1.00545	amino acid binding protein	0.531556	0.0598599	0.988884	0.217277	0.797553	0.132127	1.11532	0.386286	1.13892	0.415551	1.16944	0.46005
	0	SMU_1526c	-	1.3656	1.06994	1.02961	1.1132	1.16092	1.19767	hypothetical protein	0.471359	0.0434084	1.13213	0.36491	1.16141	0.480726	1.11626	0.393874	1.08382	0.306486	0.911939	0.225931
	0	SMU_1428c	-	1.36059	1.1825	0.852402	0.899099	1.21944	0.971398	hypothetical protein	0.482798	0.0466366	0.894795	0.163463	0.978349	0.314364	1.13237	0.45	0.931572	0.213544	1.22574	0.596306
	0	SMU_1193	-	1.35686	1.20661	1.40307	1.06857	1.15169	0.864135	transcriptional regulator	0.49603	0.0494044	0.80009	0.133348	0.51599	0.0534585	1.11169	0.408954	1.04715	0.279344	1.08381	0.381882
	0	SMU_1821c	-	1.35379	1.2209	1.20527	0.778592	1.24008	1.38078	aspartyl/glutamyl-tRNA amidotransferase subunit C	0.488214	0.0478929	0.785152	0.128894	0.920073	0.190185	0.71201	0.138268	0.777487	0.150205	0.552657	0.0791091
	0	SMU_2123	-	1.34892	1.02829	1.24528	1.0631	1.05934	0.916311	hypothetical protein	0.518411	0.0555255	1.17709	0.44951	0.809608	0.14466	1.17244	0.481767	1.17307	0.45502	1.16883	0.518308
	0	SMU_1125c	-	1.34877	0.998094	0.911804	0.744843	1.09971	0.944641	hypothetical protein	0.519479	0.0548599	1.16266	0.503514	1.03952	0.367317	0.574281	0.0819169	1.1262	0.378218	1.16051	0.478609
	0	SMU_469	recU	1.34747	1.19344	1.19799	1.28719	1.4149	1.16383	Holliday junction-specific endonuclease	0.497327	0.0502803	0.870541	0.152933	0.928738	0.198949	0.777143	0.138859	0.596886	0.0863363	0.953308	0.253834
	0	SMU_01	dnaA	1.33716	0.947521	1.03112	0.894519	1.09862	0.875129	chromosome replication initiator DnaA	0.550786	0.0631281	1.0804	0.470986	1.1289	0.401161	1.09772	0.407663	1.03247	0.264059	0.998533	0.313353
	0	SMU_1930	lemA	1.32796	1.04847	1.19349	1.00959	1.10254	0.979969	cytoplasmic membrane protein	0.555556	0.0650651	1.13793	0.399244	0.949633	0.207227	1.21934	0.595636	1.12436	0.380976	1.22274	0.577097
	0	SMU_1218	nylA	1.3162	1.43741	1.44586	1.28098	1.35058	1.27722	amidase	0.519108	0.0553403	0.355183	0.0291542	0.455775	0.0426577	0.805585	0.151602	0.71233	0.120861	0.730079	0.139585
	0	SMU_1240c	-	1.31127	1.16684	1.33301	1.39753	1.55914	1.48375	nitroreductase	0.643268	0.0827427	0.931555	0.173909	0.718676	0.103233	0.67922	0.100285	0.495182	0.0545245	0.446544	0.0484985
	0	SMU_128	adhB	1.30694	1.32712	1.26221	1.24906	1.29221	1.20675	acetoin dehydrogenase TPP-dependent, E1 component subunit beta	0.531842	0.0606907	0.531027	0.0595345	0.795319	0.130961	0.849085	0.181036	0.783581	0.153343	0.878761	0.198799
	0	SMU_74	-	1.30679	1.26183	1.24705	1.3708	1.49964	1.27966	hypothetical protein	0.555106	0.0652903	0.691796	0.0983333	0.811011	0.144505	0.654301	0.0936587	0.532581	0.0661061	0.733509	0.139139
	0	SMU_1954	groEL	1.30504	1.32917	1.28721	1.24857	1.21239	1.21573	molecular chaperone GroEL	0.552575	0.0644394	0.543289	0.061997	0.766038	0.120005	0.891719	0.197267	0.97642	0.237508	0.89057	0.203253
	0	SMU_1348c	-	1.29744	0.882991	1.28664	0.996742	1.08528	0.87139	ABC transporter ATP-binding protein	0.586042	0.0703954	1.00828	0.36486	0.722361	0.104124	1.19736	0.540551	1.11819	0.368253	1.12112	0.41467
	0	SMU_218	-	1.29414	1.03507	1.02249	0.721441	0.868843	0.774763	transcriptional regulator	0.592656	0.0714865	1.11532	0.345536	1.13573	0.405861	0.574555	0.083969	1.07235	0.408438	0.684722	0.135711
	0	SMU_1188	lepB	1.29119	0.971885	0.870155	1.05837	1.07673	0.732175	signal peptidase	0.607143	0.0744494	1.16091	0.543208	1.03324	0.354755	1.13515	0.428949	1.12372	0.385821	0.667288	0.121902
	0	SMU_921	-	1.28998	0.864409	1.15817	1.0078	1.08281	0.948509	transcriptional regulator	0.636326	0.0840791	1.00508	0.357162	1.01828	0.258393	1.22318	0.607302	1.14389	0.421947	1.21534	0.582122
	0	SMU_1168	-	1.28555	1.11572	1.38219	0.948719	1.04771	0.87139	transcriptional regulator	0.600288	0.073008	1.03931	0.263729	0.547692	0.0605806	1.20435	0.576256	1.18453	0.463023	1.13976	0.431261
	0	SMU_1996	ipk	1.28549	1.005	1.27043	1.28864	1.40832	0.990748	4-diphosphocytidyl-2-C-methyl-D-erythritol kinase	0.605902	0.073994	1.17034	0.487442	0.795201	0.128554	0.80066	0.151877	0.621711	0.0927277	1.19438	0.512903
	0	SMU_649	-	1.28214	0.956981	0.898715	0.895831	1.09642	0.760948	hypothetical protein	0.57063	0.067973	1.1542	0.577678	1.02	0.342042	1.10673	0.417102	1.11908	0.372467	0.695421	0.140616
	0	SMU_1721c	-	1.28009	1.361	1.28775	1.28594	1.4096	1.39093	diaminopimelate decarboxylase	0.638577	0.0830981	0.498702	0.0519169	0.746467	0.112082	0.801612	0.146842	0.619834	0.0933784	0.547921	0.0765115
	0	SMU_1061	ylxM	1.27621	1.00904	0.801335	0.728639	0.773417	0.742528	DNA-binding protein	0.615578	0.0773323	1.18613	0.495896	0.816247	0.19487	0.563731	0.0733584	0.903925	0.25471	0.709828	0.14495
	0	SMU_1088	apbE	1.27508	1.17248	1.26129	0.913872	0.985104	0.98142	thiamine biosynthesis lipoprotein	0.614073	0.0762212	0.932237	0.173103	0.796	0.127487	1.15947	0.501972	1.2174	0.57979	1.21994	0.567838
	0	SMU_385	-	1.27373	1.16231	1.36618	1.02038	1.16194	1.10508	glycoprotein endopeptidase	0.612996	0.0757808	0.95392	0.19002	0.571348	0.0657708	1.16223	0.492698	1.03185	0.264935	1.00624	0.298649
	0	SMU_228	-	1.27357	0.913603	0.679707	0.723994	1.02306	0.78481	alkaline-shock protein-like protein	0.639655	0.0835586	1.05296	0.435836	0.279074	0.0150851	0.518008	0.0624825	1.18973	0.478749	0.745307	0.158163
	0	SMU_1745c	-	1.27238	0.876073	0.894804	0.680425	0.984499	0.93396	transcriptional regulator	0.65803	0.0885936	0.998294	0.342758	1.03231	0.36012	0.357024	0.03002	1.16397	0.445666	1.18365	0.542653
	0	SMU_764	ahpC	1.2722	1.06312	1.13681	1.07881	1.15943	1.00341	alkyl hydroperoxide reductase	0.623794	0.078989	1.1302	0.374469	1.05142	0.292588	1.144	0.447753	1.04684	0.278739	1.21086	0.558764
	0	SMU_1040c	-	1.2702	0.959771	1.06463	0.899183	0.979317	0.787058	oxidoreductase	0.622953	0.0791942	1.16674	0.636532	1.1356	0.41036	1.13249	0.454585	1.22226	0.600911	0.877888	0.23507
	0	SMU_846	-	1.26849	1.19487	1.19945	1.08846	1.01739	0.95476	50S ribosomal protein L21	0.616185	0.0767918	0.86086	0.15037	0.929251	0.198594	1.12406	0.418569	1.20184	0.522122	1.23116	0.659945
	0	SMU_926	-	1.26267	0.961606	0.851723	0.924192	1.16412	0.911348	GTP-pyrophosphokinase	0.662222	0.0894895	1.15471	0.566031	0.837822	0.221406	1.04845	0.349484	1.04652	0.281271	1.1509	0.469459
	0	SMU_1531	atpE	1.26188	1.0817	1.1491	0.999047	1.29009	0.951068	ATP synthase F0F1 subunit delta	0.639373	0.0816016	1.10192	0.333664	1.01712	0.256572	1.21032	0.566391	0.772304	0.147658	1.21061	0.578038
	0	SMU_454	ftsL	1.25866	1.08336	1.22849	1.13115	1.1599	1.05189	cell division protein	0.640425	0.083018	1.10473	0.332858	0.839704	0.156341	1.04831	0.323203	1.04707	0.28037	1.12959	0.422322
	0	SMU_1424	pdhD	1.2548	1.3364	1.44783	1.28939	1.3711	1.38682	dihydrolipoamide dehydrogenase	0.641744	0.0828679	0.51491	0.0572122	0.44427	0.0411361	0.762314	0.133539	0.660541	0.103809	0.532846	0.0712062
	0	SMU_1452	alsS	1.25453	1.21988	1.12726	1.11833	1.42918	1.37626	acetolactate synthase	0.665818	0.0916416	0.783818	0.129459	1.0654	0.314074	1.11305	0.381602	0.603569	0.0854905	0.571792	0.0878579
	0	SMU_403	-	1.24675	1.16726	1.22605	0.989965	1.13036	1.09921	DNA polymerase IV	0.701871	0.0976577	0.941361	0.17998	0.83744	0.157177	1.20717	0.553438	1.02919	0.260646	1.01753	0.319825
	0	SMU_360	gapC	1.24119	1.00618	1.10229	1.06767	0.993498	0.97154	extracellular glyceraldehyde-3-phosphate dehydrogenase	0.702065	0.096982	1.17	0.482072	1.09275	0.359329	1.16521	0.48988	1.22024	0.577252	1.21937	0.619449
	0	SMU_1453c	-	1.23287	1.15853	1.00988	0.775952	1.04041	1.01956	hypothetical protein	0.66792	0.0915966	0.95355	0.190901	1.20955	0.557558	0.776366	0.163589	1.15153	0.436867	1.19835	0.499014
	0	SMU_478	kguA	1.23126	0.976336	1.07682	1.03806	1.03038	0.976048	guanylate kinase	0.754676	0.110671	1.16601	0.563729	1.12416	0.397788	1.19524	0.536602	1.20978	0.496507	1.22462	0.596376
	0	SMU_1820c	-	1.22974	1.05484	0.916092	0.882505	1.11432	1.04869	aspartyl/glutamyl-tRNA amidotransferase subunit A	0.734859	0.104454	1.12606	0.379299	1.09429	0.422272	1.06218	0.373729	1.11433	0.34523	1.12462	0.416527
	0	SMU_842	thiI	1.22835	1.39973	1.06983	1.19595	1.16557	1.21098	thiamine biosynthesis protein ThiI	0.814795	0.129274	0.441459	0.0408759	1.10064	0.378448	0.910255	0.21458	1.04235	0.270761	0.827637	0.173564
	0	SMU_2000	rl17	1.22754	1.20962	1.31141	1.10316	1.07291	1.10676	50S ribosomal protein L17	0.804869	0.123268	0.800542	0.133023	0.705351	0.0956707	1.11692	0.388519	1.15179	0.43466	1.02988	0.331436
	0	SMU_1514	rnc	1.22727	0.936828	1.18562	0.966482	1.1176	0.845915	ribonuclease III	0.742404	0.106642	1.1477	0.590511	0.97135	0.219745	1.2277	0.617538	1.11766	0.358569	1.04229	0.347953
	0	SMU_404c	-	1.22539	1.1523	1.34976	1.39824	1.26277	1.13064	hypothetical protein	0.780268	0.116376	0.968494	0.206011	0.612863	0.0739239	0.605911	0.0815766	0.819002	0.168473	1.00188	0.293343
	0	SMU_91	ropA	1.22283	1.03681	1.1558	1.03547	1.2048	0.985242	trigger factor	0.830745	0.133884	1.12722	0.367277	0.977271	0.224019	1.15123	0.462107	0.951	0.223709	1.19753	0.493278
	0	SMU_634	queA	1.22272	1.37703	1.15091	1.05424	1.33541	1.32129	S-adenosylmethionine--tRNA ribosyltransferase-isomerase	0.74976	0.109575	0.452116	0.0427678	1.02261	0.261026	1.16368	0.495641	0.723072	0.124855	0.656912	0.111787
	0	SMU_581	-	1.21858	1.11949	1.15285	1.08914	1.25313	0.945021	exodeoxyribonuclease VII small subunit	0.741007	0.106812	1.02886	0.256957	1.00647	0.250861	1.10991	0.378303	0.859374	0.18538	1.17822	0.537217
	0	SMU_1814	scnK	1.21316	1.12023	0.987984	1.10559	1.03176	0.87769	histidine kinase, ScnK-like protein	0.787674	0.118664	1.02687	0.255946	1.18374	0.529374	1.07617	0.342027	1.17731	0.458433	1.09506	0.389685
	0	SMU_698	-	1.21298	1.02931	1.322	1.00956	1.04185	1.07966	50S ribosomal protein L35	0.765405	0.113393	1.18079	0.456832	0.676705	0.0894144	1.21411	0.576066	1.16258	0.44455	1.06471	0.362362
	0	SMU_497c	-	1.21028	0.978813	0.953073	0.807781	1.08866	1.05552	hypothetical protein	0.756361	0.111296	1.15915	0.567843	1.14912	0.507267	0.81766	0.192342	1.12703	0.40501	1.15126	0.437342
	0	SMU_1034c	-	1.20818	1.14552	1.02484	0.849003	0.793315	0.772937	site-specific tyrosine recombinase XerS	0.755492	0.111547	0.984848	0.211461	1.19218	0.531051	1.01355	0.317052	0.945952	0.295906	0.787577	0.191967
	0	SMU_989	asd	1.20457	1.07403	1.12972	1.19681	1.29179	0.988824	aspartate-semialdehyde dehydrogenase	0.799178	0.121597	1.11754	0.348463	1.0635	0.302868	0.979982	0.266331	0.830119	0.174084	1.22792	0.594294
	0	SMU_1669	livK	1.20419	1.12285	1.26674	1.27302	1.28402	1.23883	branched chain amino acid ABC transporter substrate-binding protein	0.825888	0.132688	1.00726	0.248033	0.791292	0.128714	0.799764	0.152908	0.800352	0.159429	0.791333	0.160405
	0	SMU_13	-	1.20169	0.992633	0.899358	0.919918	1.04163	0.964172	cell-cycle protein	0.820194	0.127257	1.16663	0.490015	1.09026	0.416897	1.12994	0.446772	1.16123	0.443453	1.22548	0.615806
	0	SMU_1268	hisB	1.20126	1.28228	1.42773	1.07499	1.0792	1.3538	imidazoleglycerol-phosphate dehydratase	0.839537	0.136141	0.667463	0.0908659	0.533412	0.0563313	1.13899	0.44009	1.12296	0.375445	0.593703	0.0938989
	0	SMU_697	-	1.20081	1.14353	1.32384	1.06538	1.09833	1.02815	translation initiation factor IF-3	0.775791	0.11532	0.948249	0.186992	0.624859	0.0778729	1.09744	0.367462	1.09113	0.323844	1.10623	0.397533
	0	SMU_365	gltA	1.19901	1.30787	1.16382	1.10617	1.20422	1.28337	glutamate synthase	0.782709	0.117132	0.573431	0.0685936	0.994562	0.244409	1.11151	0.383854	0.977536	0.236311	0.70891	0.130215
	0	SMU_1994	adcC	1.19885	1.02675	1.0382	1.28835	1.0761	0.725815	ABC transporter ATP-binding protein	0.818339	0.125741	1.17763	0.459144	1.17761	0.500986	0.802385	0.148188	1.14513	0.429279	0.616276	0.10518
	0	SMU_848	-	1.19669	1.18479	1.15948	0.769649	1.05919	1.15344	hypothetical protein	0.818199	0.127357	0.872269	0.155856	0.990207	0.23987	0.758593	0.153769	1.11298	0.343699	0.94699	0.244094
	0	SMU_1877	ptnA	1.1957	1.19366	1.23625	1.04009	1.09569	1.14971	PTS system mannose-specific transporter subunit IIAB	0.804557	0.122818	0.872147	0.154525	0.840943	0.156151	1.16656	0.489279	1.11816	0.37048	0.977238	0.270966
	0	SMU_665	argB	1.19537	1.2942	0.931714	1.16451	1.21752	1.29059	acetylglutamate kinase	0.814811	0.129685	0.623268	0.0801702	1.0409	0.369369	0.94026	0.2353	0.875482	0.191046	0.589236	0.0926026
	0	SMU_1626	rl1	1.1953	1.16482	1.17078	1.24839	1.27913	0.985659	50S ribosomal protein L1	0.814856	0.127653	0.941487	0.183774	0.970045	0.216537	0.823473	0.167332	0.785203	0.15484	1.18562	0.475315
	0	SMU_2050c	-	1.19453	1.23776	1.20825	1.23231	1.21252	1.30654	50S ribosomal protein L11 methyltransferase	0.83	0.134179	0.736323	0.114244	0.88309	0.175911	0.848913	0.179725	0.946631	0.219364	0.670747	0.116827
	0	SMU_2026c	-	1.19288	0.963277	1.06254	0.938485	1.00357	0.790831	30S ribosomal protein S10	0.810506	0.128188	1.16338	0.581001	1.10404	0.38017	1.19138	0.555741	1.20439	0.520816	0.788653	0.187492
	0	SMU_2084c	-	1.19091	1.24995	1.09721	1.26164	1.18339	1.15925	transcriptional regulator Spx	0.813016	0.128178	0.695476	0.102337	1.06364	0.314089	0.78259	0.142182	0.944156	0.218318	0.915332	0.220816
	0	SMU_1169c	-	1.18754	1.08315	1.25105	1.18955	1.11354	0.989597	thioredoxin	0.836985	0.136146	1.08838	0.31976	0.797337	0.134885	0.937903	0.232833	1.093	0.321116	1.20939	0.559905
	0	SMU_1265	hisA	1.17408	1.0919	1.3488	1.32313	1.08858	1.19601	1-(5-phosphoribosyl)-5-[(5-phosphoribosylamino)methylideneamino] imidazole-4-carboxamide isomerase	0.972769	0.181116	1.04282	0.266707	0.697556	0.0928679	0.757246	0.130756	1.11521	0.366156	0.909661	0.228098
	0	SMU_83	dnaJ	1.1731	1.3017	1.24236	1.33305	1.3775	1.49695	molecular chaperone DnaJ	0.915906	0.156777	0.618549	0.0789439	0.82259	0.149449	0.722096	0.120711	0.689626	0.110796	0.445163	0.0479029
	0	SMU_857	-	1.17247	1.11485	1.05232	1.28974	1.35942	1.4161	uracil permease	0.92407	0.159099	1.03996	0.263373	1.15481	0.454294	0.81403	0.163784	0.726193	0.127938	0.536074	0.0724424
	0	SMU_1585c	-	1.17219	1.04365	0.997594	1.21212	1.02226	1.0861	transcriptional regulator	0.889494	0.149585	1.13385	0.406326	1.2001	0.547022	0.93746	0.236476	1.20841	0.516507	1.0476	0.351822
	0	SMU_297	polI	1.17189	1.20228	1.1669	1.2451	1.19525	1.15614	DNA polymerase I	0.887934	0.148433	0.847014	0.146256	1.00338	0.24959	0.896696	0.201061	1.04144	0.268438	0.983865	0.284129
	0	SMU_1122	cdd	1.17033	1.00986	1.29134	1.21002	1.142	0.994167	cytidine deaminase	0.915743	0.157207	1.18425	0.497723	0.752	0.114795	0.944587	0.246311	1.09507	0.33488	1.2227	0.577693
	0	SMU_1477	miaA	1.16791	1.26617	1.25532	0.908169	1.24063	1.10705	tRNA delta(2)-isopentenylpyrophosphate transferase	0.871672	0.143534	0.667444	0.0901952	0.795271	0.132147	1.14029	0.4697	0.869101	0.188784	1.0371	0.336356
	0	SMU_1722c	-	1.16772	1.13275	1.23764	1.42363	1.42973	1.40633	hypothetical protein	0.934029	0.161281	0.991812	0.221892	0.848605	0.161396	0.594701	0.0797698	0.623399	0.0945395	0.55695	0.0786086
	0	SMU_713	ftsW	1.16724	0.961982	0.904429	0.825988	1.10303	0.952473	cell division protein FtsW	0.886386	0.147287	1.15562	0.576076	1.10629	0.431887	0.959895	0.273844	1.09736	0.334479	1.2111	0.595245
	0	SMU_520	-	1.16671	0.952579	0.846565	0.761862	0.935956	0.785833	hypothetical protein	0.905308	0.15451	1.14164	0.55539	0.860257	0.234224	0.675574	0.123754	1.18452	0.582773	0.782495	0.180546
	0	SMU_357	-	1.16502	1.09123	0.957072	0.976335	0.966105	0.908777	30S ribosomal protein S12	0.897198	0.152227	1.08344	0.302583	1.18163	0.561246	1.2207	0.597518	1.20155	0.594535	1.1661	0.504845
	0	SMU_168	-	1.16441	0.993907	0.996048	0.826332	1.02749	0.983538	transcriptional regulator	0.888418	0.148959	1.18108	0.550951	1.21411	0.595511	0.952079	0.265896	1.18253	0.465791	1.22124	0.569054
	0	SMU_1286c	-	1.16418	0.996876	0.980983	1.21069	1.23285	1.38304	permease	0.974206	0.175045	1.16412	0.513869	1.18601	0.589444	0.939281	0.235526	0.909	0.20473	0.553298	0.0789239
	0	SMU_1449	-	1.16322	1.1463	1.20832	1.17675	1.3423	0.951002	fibronectin/fibrinogen-binding protein	0.883814	0.147302	0.959274	0.198288	0.850211	0.161276	0.899204	0.209274	0.695913	0.112503	1.21039	0.594264
	0	SMU_18	-	1.16227	1.3577	1.35598	1.11409	1.27512	1.43121	hypothetical protein	0.868502	0.142142	0.500386	0.0518418	0.567895	0.0648048	1.01	0.283083	0.775995	0.150305	0.461266	0.0528679
	0	SMU_682	-	1.15915	0.964482	1.25162	1.03965	1.1456	0.897257	hypothetical protein	0.937708	0.163794	1.16001	0.583443	0.794587	0.130045	1.17067	0.47987	1.04064	0.268754	1.15858	0.474334
	0	SMU_500	-	1.15869	0.981775	1.12747	0.880661	0.665992	0.860113	ribosome-associated protein	0.974918	0.178589	1.17207	0.562142	1.05869	0.295671	1.0661	0.377242	0.518314	0.0677077	1.08424	0.381491
	0	SMU_858	pyrB	1.15825	1.33565	1.39816	1.39888	1.22587	1.29164	aspartate carbamoyltransferase	0.932845	0.162477	0.514136	0.0566116	0.531643	0.0566767	0.581783	0.0751251	0.929095	0.210651	0.698975	0.126291
	0	SMU_1990	rpoB	1.15681	1.24859	1.25793	1.31141	1.27514	1.23281	DNA-directed RNA polymerase subunit beta	0.931908	0.161381	0.717375	0.108073	0.809623	0.1398	0.761017	0.134835	0.844196	0.181261	0.842156	0.183774
	0	SMU_169	-	1.15371	1.03472	0.929323	1.019	1.06502	0.966153	50S ribosomal protein L13	0.944943	0.166476	1.15003	0.424785	1.16795	0.531366	1.19704	0.535611	1.14103	0.41975	1.2147	0.566476
	0	SMU_23	prs	1.15357	1.09017	1.07876	1.00721	0.800348	0.848379	ribose-phosphate pyrophosphokinase	0.963287	0.171637	1.08684	0.313323	1.13632	0.410055	1.21725	0.598268	0.872598	0.223609	0.999765	0.318744
	0	SMU_2143c	-	1.15154	1.03357	1.26161	1.29314	1.20017	1.03625	tRNA-specific 2-thiouridylase MnmA	0.991469	0.192538	1.15532	0.431366	0.808908	0.140891	0.798226	0.15541	1.00574	0.250681	1.1073	0.396812
	0	SMU_427	copZ	1.15023	1.43478	1.40186	1.45347	1.36471	1.43621	copper chaperone	0.975922	0.174865	0.367289	0.0305155	0.513828	0.0537487	0.475112	0.053028	0.677712	0.108203	0.473165	0.0561261
	0	SMU_2048	-	1.15011	1.27463	0.973489	0.682124	0.915714	1.22366	hypothetical protein	0.946374	0.167202	0.655114	0.0865616	1.18598	0.603083	0.367368	0.0314414	1.049	0.378018	0.835046	0.180551
	0	SMU_1394	lepA	1.14969	1.13016	1.21372	1.26348	1.25288	1.27575	GTP-binding protein LepA	0.972831	0.184049	1.0057	0.233053	0.885325	0.177242	0.80231	0.158213	0.842506	0.180055	0.72542	0.133974
	0	SMU_1582c	-	1.14822	1.05142	1.08491	0.873216	0.98913	0.937407	hypothetical protein	0.962366	0.170991	1.13325	0.41008	1.12114	0.393353	1.06568	0.377628	1.21862	0.585355	1.20606	0.606652
	0	SMU_2033c	-	1.14797	0.908919	0.880031	0.901893	0.991213	0.761316	hypothetical protein	0.97175	0.17509	1.06079	0.449695	0.937606	0.288133	1.11961	0.434284	1.2141	0.514079	0.777472	0.173939
	0	SMU_1532	atpF	1.14759	0.896669	1.04093	0.854276	1.05249	0.814262	ATP synthase F0F1 subunit B	0.973908	0.180841	1.05217	0.431296	1.15562	0.451722	1.04402	0.342257	1.12306	0.383909	0.970262	0.296712
	0	SMU_546	-	1.14731	1.22847	1.11489	1.31659	1.41635	1.08725	GTP-binding protein	0.969607	0.18538	0.748045	0.116812	1.06491	0.313398	0.712369	0.115876	0.599928	0.0834735	1.0367	0.336747
	0	SMU_2054c	-	1.14688	0.858103	0.893559	0.979394	0.919703	0.84468	hypothetical protein	1.00733	0.198138	0.909189	0.224339	0.962932	0.304109	1.18548	0.532813	1.12831	0.493564	0.92241	0.270075
	0	SMU_1016	bcc	1.14354	1.17352	1.24093	1.35385	1.29533	1.22075	acetyl-CoA carboxylase biotin carboxyl carrier protein subunit	0.974388	0.183368	0.916911	0.169339	0.855984	0.163228	0.71205	0.114755	0.822266	0.167087	0.884838	0.205045
	0	SMU_754	-	1.1432	1.08573	1.0948	1.1096	1.14571	1.18434	HPr kinase/phosphorylase	0.971741	0.184329	1.09005	0.319705	1.10239	0.369119	1.11127	0.404349	1.09	0.328964	0.949591	0.243814
	0	SMU_480	priA	1.14263	1.22172	1.04088	0.943909	0.897625	0.869905	primosome assembly protein PriA	0.941795	0.16545	0.766223	0.123869	1.1467	0.434459	1.19209	0.553684	1.13617	0.507237	1.04738	0.352272
	0	SMU_2152c	-	1.14259	1.18322	1.08567	1.1922	1.23664	1.18868	hypothetical protein	0.974622	0.180485	0.874589	0.15452	1.07136	0.339424	0.960993	0.256842	0.930879	0.211987	0.923552	0.232968
	0	SMU_922	-	1.14252	1.27499	1.31803	1.15715	1.3167	1.17066	ABC transporter ATP-binding protein	0.963023	0.170626	0.656151	0.087027	0.648837	0.0837838	0.950077	0.248218	0.7252	0.127037	0.882665	0.207192
	0	SMU_349	-	1.13906	1.10794	1.09702	1.06597	1.04476	1.02293	KsgA/Dim1 family 16S ribosomal RNA methyltransferase	0.975674	0.188493	1.07125	0.282558	1.10386	0.369059	1.16238	0.471236	1.19134	0.477012	1.19464	0.503448
	0	SMU_901	papS	1.13856	1.23152	1.18762	0.978475	0.994791	1.22769	tRNA CCA-pyrophosphorylase	0.976856	0.18041	0.742391	0.119645	0.964889	0.217317	1.22547	0.613964	1.15075	0.434845	0.845721	0.184975
	0	SMU_2003	rs13	1.13777	1.06077	1.01685	1.02069	1.07453	0.800124	30S ribosomal protein S13	1.00601	0.205936	1.12749	0.378088	1.19519	0.53957	1.20665	0.55018	1.14688	0.42477	0.877304	0.241061
	0	SMU_809	uvrB	1.13596	1.16915	1.12431	1.13109	1.10513	1.17431	excinuclease ABC subunit B	0.970187	0.182092	0.943531	0.183228	1.06007	0.304545	1.04799	0.311041	1.1139	0.363493	0.909336	0.226196
	0	SMU_1165c	-	1.13425	0.889655	0.980863	1.34877	1.1907	0.940653	transcriptional regulator	0.996247	0.193964	1.00892	0.37014	1.18323	0.568519	0.713708	0.117523	0.998785	0.246947	1.15006	0.450125
	0	SMU_694c	-	1.13414	1.05896	0.902945	0.891783	0.980423	0.88721	ferredoxin (4Fe-4S)	0.982661	0.190335	1.13121	0.370841	1.1131	0.453483	1.1207	0.42966	1.22092	0.592693	1.14831	0.453463
	0	SMU_560c	-	1.13404	1.15764	1.09121	1.07707	1.00663	0.89817	hypothetical protein	1.00495	0.200185	0.952771	0.189314	1.07269	0.330721	1.10867	0.404515	1.21287	0.51538	1.14869	0.459935
	0	SMU_801	-	1.13354	1.19523	1.12015	0.975153	1.09284	1.10883	GTP-binding protein	0.970315	0.18503	0.849012	0.146176	1.05812	0.299219	1.23304	0.652427	1.09901	0.337733	1.02143	0.315425
	0	SMU_1219c	-	1.13304	1.40894	1.18514	0.980111	1.19453	1.21248	hypothetical protein	0.936086	0.163979	0.420452	0.0372472	0.878766	0.17461	1.19609	0.536386	0.932451	0.213278	0.752713	0.145796
	0	SMU_1878	ptnC	1.13274	1.04755	0.999341	1.01388	1.01645	1.11911	PTS system mannose-specific transporter subunit IIC	1.00646	0.201997	1.13746	0.398509	1.2026	0.558544	1.20449	0.557032	1.20863	0.518418	1.01947	0.319414
	0	SMU_1861c	-	1.13226	1.31752	1.29064	1.02738	1.10708	1.16802	hypothetical protein	0.969696	0.175691	0.547574	0.0644044	0.738885	0.109464	1.16465	0.498388	1.11868	0.347137	0.908213	0.226371
	0	SMU_1217c	-	1.13189	1.12393	1.00835	0.909395	1.07549	1.1108	ABC transporter amino acid binding protein	0.973203	0.187042	0.985901	0.219089	1.1599	0.473714	1.1408	0.466481	1.11683	0.35998	0.976179	0.273604
	0	SMU_821	dnaG	1.13038	0.974248	0.887643	0.893054	1.03813	0.716927	DNA primase	0.975279	0.184024	1.15557	0.523238	1.03313	0.356271	1.11124	0.423248	1.14789	0.428018	0.567733	0.0914965
	0	SMU_1123	deoC	1.12947	1.0258	0.997318	0.948109	1.04119	1.02387	deoxyribose-phosphate aldolase	1.00728	0.200145	1.16345	0.439059	1.19583	0.569449	1.18847	0.543078	1.18671	0.472783	1.20031	0.489014
	0	SMU_2085	recA	1.12934	1.22059	1.07401	1.03675	1.21306	1.10458	recombinase A	0.970802	0.181722	0.743594	0.119094	1.0766	0.349169	1.13661	0.438033	0.890609	0.197467	0.98413	0.280265
	0	SMU_220c	-	1.12873	0.979407	0.975445	0.983108	0.979357	0.835992	hypothetical protein	1.00705	0.20514	1.16588	0.54481	1.1749	0.548053	1.20558	0.57986	1.21288	0.599234	0.918385	0.267518
	0	SMU_1224	pyrK	1.1278	1.11331	1.24395	1.39472	1.30295	1.36651	dihydroorotate dehydrogenase electron transfer subunit	1.00787	0.208333	1.00687	0.234835	0.812542	0.143964	0.587443	0.077032	0.759037	0.142082	0.573666	0.0892943
	0	SMU_1276c	-	1.1274	0.969319	1.02812	1.0704	1.05106	1.05639	septation ring formation regulator EzrA	1.0087	0.209009	1.15771	0.596006	1.19375	0.527568	1.17092	0.483488	1.18793	0.477432	1.16555	0.453268
	0	SMU_1537	glgD	1.12676	1.10022	0.97126	0.850826	0.952688	1.15033	glycogen biosynthesis protein GlgD	1.00486	0.212237	1.07987	0.294019	1.18062	0.573764	0.973106	0.285405	1.19035	0.611261	0.976809	0.275736
	0	SMU_1021	cilA	1.12671	1.19244	1.17451	1.14734	1.19221	1.27115	citrate lyase, alfa subunit	1.00501	0.212773	0.885194	0.159494	0.990266	0.241867	1.06581	0.333398	1.02266	0.257968	0.770687	0.151592
	0	SMU_1305c	-	1.12602	1.10692	1.19659	0.928365	0.958456	1.10041	hypothetical protein	1.01027	0.207312	1.06793	0.279009	0.947258	0.205761	1.13285	0.453028	1.17681	0.551577	1.02939	0.339009
	0	SMU_1173	cysD	1.12546	1.27094	1.12431	0.812757	1.03214	1.14474	O-acetylhomoserine sulfhydrylase	0.97134	0.181336	0.64384	0.0847497	1.04068	0.283869	0.909717	0.241316	1.1247	0.382217	0.950248	0.24969
	0	SMU_1860	rs6	1.12525	1.17671	1.10998	1.00381	1.15847	1.13853	30S ribosomal protein S6	1.00479	0.200656	0.929973	0.174079	1.07727	0.351542	1.22275	0.585671	1.07761	0.293403	1.00201	0.292377
	0	SMU_170	-	1.1249	1.09375	1.06302	1.11051	1.20313	1.16156	30S ribosomal protein S9	1.00054	0.212828	1.07989	0.293483	1.132	0.411326	1.0891	0.363579	0.965115	0.23041	0.95002	0.242973
	0	SMU_1536	glgA	1.12485	1.0682	1.04725	0.958243	1.00866	1.07323	glycogen synthase	1.00231	0.195646	1.12809	0.366997	1.16015	0.47033	1.2186	0.600761	1.20101	0.521161	1.10901	0.392427
	0	SMU_784	aroA	1.12398	1.08633	1.25395	1.35956	1.44028	1.45559	3-phosphoshikimate 1-carboxyvinyltransferase	1.0125	0.222973	1.07935	0.30036	0.839133	0.154975	0.717841	0.113173	0.610648	0.0895495	0.477231	0.0578028
	0	SMU_358	-	1.12345	1.11041	1.00635	1.012	1.01589	1.0829	30S ribosomal protein S7	1.00932	0.19954	1.02836	0.257347	1.19628	0.524494	1.20515	0.547082	1.21319	0.511922	1.04791	0.351401
	0	SMU_1233	deoB	1.12314	1.03995	1.13769	1.0065	1.2401	1.37672	phosphopentomutase	1.02273	0.226762	1.13414	0.411537	1.06135	0.303849	1.21889	0.600295	0.94621	0.221161	0.570099	0.0864565
	0	SMU_1813	-	1.12217	0.951452	0.826901	0.803542	0.864306	0.863061	transposase fragment	1.00902	0.212107	1.07662	0.468258	0.77816	0.165135	0.805066	0.183739	1.05689	0.395671	1.03086	0.336912
	0	SMU_506	-	1.12201	0.897628	1.08145	0.893993	1.02421	0.914073	type II restriction endonuclease	1.00531	0.216862	1.02144	0.39518	1.11061	0.38521	1.04807	0.359324	1.21102	0.504895	1.1623	0.477022
	0	SMU_2012	rs8	1.12162	0.968097	1.09125	0.824929	0.959835	1.02765	30S ribosomal protein S8	1.00957	0.199084	1.1652	0.621972	1.1011	0.369239	0.955364	0.269204	1.21381	0.603408	1.17784	0.464535
	0	SMU_1277	gyrB	1.12134	1.13681	1.20068	1.00845	1.25456	1.24447	DNA gyrase subunit B	1.0136	0.222708	1.00242	0.229785	0.905827	0.183614	1.19945	0.53549	0.841519	0.180265	0.766962	0.151627
	0	SMU_1641c	-	1.12016	1.04665	0.864094	1.00973	0.942447	0.916731	hypothetical protein	1.01175	0.208123	1.13617	0.393509	0.976422	0.312768	1.22074	0.594484	1.19764	0.622197	1.17095	0.517492
	0	SMU_2053c	-	1.11965	0.963122	1.18287	1.49591	1.29806	1.21809	hypothetical protein	1.06033	0.24465	1.05245	0.436151	0.986224	0.233969	0.480474	0.0507407	0.827639	0.171907	0.882968	0.205495
	0	SMU_61	-	1.11928	1.15611	1.17763	1.13852	1.22364	1.22769	transcriptional regulator	1.01563	0.222137	0.965506	0.195711	0.964289	0.213804	1.04149	0.308068	0.931196	0.214389	0.821274	0.170996
	0	SMU_1001	smf	1.11922	1.01554	0.910955	0.968212	0.999676	0.774665	DNA processing Smf protein	1.00283	0.212813	1.18698	0.49483	1.14251	0.486051	1.23328	0.628368	1.22135	0.561236	0.811606	0.202292
	0	SMU_1444c	-	1.11893	1.16763	1.17072	1.26176	1.14863	1.15803	hypothetical protein	1.00423	0.21512	0.942032	0.178694	0.991229	0.238133	0.850403	0.179615	1.09615	0.323138	0.977153	0.274855
	0	SMU_524	-	1.11863	1.21122	1.18385	1.04353	1.13816	1.15607	ABC transporter ATP-binding protein	1.00581	0.204384	0.779297	0.127543	0.917597	0.189214	1.11636	0.413468	0.94972	0.220556	0.893109	0.212773
	0	SMU_1427c	-	1.11852	1.09891	0.921713	0.859558	1.03291	0.858721	hypothetical protein	1.00634	0.202477	1.0755	0.288524	1.10472	0.436802	1.04023	0.336852	1.16075	0.442688	1.08358	0.382888
	0	SMU_1018	-	1.11831	1.24133	1.13977	1.17174	1.22048	1.1607	hypothetical protein	1.01111	0.210521	0.715526	0.108869	1.04318	0.287162	1.01283	0.286917	0.9663	0.228759	0.961815	0.25995
	0	SMU_1495	lacB	1.11624	1.13618	1.02988	0.723395	0.835846	1.01815	galactose-6-phosphate isomerase subunit LacB	1.00541	0.215876	1.00101	0.228458	1.19633	0.526912	0.571915	0.0807207	1.0188	0.34521	1.19925	0.520996
	0	SMU_1257c	-	1.11606	0.969887	0.932423	0.83564	0.916631	0.729342	hypothetical protein	0.978747	0.17978	1.06919	0.438173	1.09121	0.416166	0.928355	0.251371	1.13528	0.502863	0.616176	0.104855
	0	SMU_1087	-	1.11549	1.45418	1.3474	1.30652	1.11574	1.24001	4-oxalocrotonate tautomerase	1.00967	0.211737	0.345359	0.0264464	0.615615	0.0751802	0.707715	0.106972	1.09033	0.328519	0.770758	0.152763
	0	SMU_927	-	1.11548	0.974388	0.90452	1.17061	1.48981	1.0763	response regulator	1.00754	0.21482	1.1625	0.557082	1.0442	0.374199	1.02772	0.300395	0.552713	0.0713714	1.11195	0.4046
	0	SMU_2005	adk	1.11388	1.0683	1.14161	1.34562	1.20958	1.13063	adenylate kinase	1.00656	0.215115	1.1026	0.334975	1.04338	0.277818	0.713542	0.113924	0.975361	0.236762	1.01369	0.307963
	0	SMU_965	-	1.11382	1.11127	1.22895	1.20585	1.21193	1.04299	homoserine dehydrogenase	1.01656	0.221832	1.05817	0.272222	0.875656	0.170485	0.949377	0.244234	0.965357	0.229985	1.18701	0.47528
	0	SMU_1172c	-	1.1137	1.11164	1.18549	1.29238	1.27362	1.20179	hypothetical protein	1.01785	0.22517	1.04515	0.268348	0.979412	0.225	0.796701	0.155911	0.860581	0.18521	0.913361	0.221712
	0	SMU_257	oppC	1.11282	1.24652	1.04874	0.913962	1.03259	1.12699	transmembrane permease OppC	1.01176	0.21015	0.705686	0.105606	1.16272	0.480686	1.14229	0.475095	1.21	0.506286	1.01089	0.308629
	0	SMU_648	prtM	1.11185	1.09728	1.17352	0.959185	1.10405	0.943749	foldase PrsA	1.02939	0.229785	1.06879	0.278699	0.96686	0.217277	1.18969	0.550781	1.09724	0.338288	1.17455	0.53025
	0	SMU_1269	serB	1.11072	1.22368	1.21253	0.927524	0.820421	0.907567	phosphoserine phosphatase	1.00485	0.197147	0.74224	0.117763	0.839867	0.158053	1.1695	0.512167	1.01925	0.345871	1.16814	0.513328
	0	SMU_847c	-	1.10987	1.1086	1.10394	0.935352	0.937577	0.879843	hypothetical protein	1.00998	0.211296	1.05783	0.273724	1.07347	0.333108	1.19295	0.555275	1.19596	0.617733	1.15261	0.464389
	0	SMU_1131c	-	1.10973	1.01836	1.07945	1.10178	1.00882	0.852151	hypothetical protein	1.0274	0.231396	1.14867	0.423133	1.10197	0.375596	1.11147	0.377723	1.20555	0.527352	1.02245	0.332117
	0	SMU_859	pyrA	1.1093	1.24054	1.16744	1.01775	0.84528	1.16671	carbamoyl phosphate synthase small subunit	1.00398	0.216071	0.723738	0.11048	0.984108	0.229034	1.16971	0.50465	1.04705	0.367357	0.909837	0.224044
	0	SMU_812	-	1.10928	1.08767	1.30028	1.24181	1.1219	1.2572	hypothetical protein	1.0287	0.233233	1.08455	0.311036	0.762638	0.117182	0.897149	0.201612	1.11694	0.365606	0.813641	0.167778
	0	SMU_167	-	1.10884	0.968811	1.20249	0.970295	1.03246	0.95351	hypothetical protein	1.01864	0.221266	1.16668	0.623684	0.926557	0.196627	1.21648	0.596061	1.21042	0.495556	1.22821	0.646071
	0	SMU_1571	-	1.10641	1.34918	1.17691	1.25948	1.32137	1.3985	MsmK-like ABC transporter ATP-binding protein	1.00605	0.20544	0.498066	0.0528478	0.907297	0.18482	0.760228	0.133554	0.71406	0.119725	0.48192	0.0603003
	0	SMU_1627	rl11	1.10531	0.901065	0.805177	0.712326	0.783019	0.848201	50S ribosomal protein L11	1.01743	0.221512	1.0554	0.443183	0.807489	0.183483	0.564981	0.0732382	0.825162	0.191216	1.07293	0.366236
	0	SMU_596	pmgY	1.10458	0.943557	1.27744	0.880804	0.823119	0.820224	phosphoglyceromutase	1.06194	0.249274	1.1593	0.612142	0.768286	0.121126	1.05724	0.366702	1.03272	0.354059	0.909121	0.258904
	0	SMU_1174	pcrA	1.10391	1.17608	1.18794	1.12678	1.26074	1.34097	ATP-dependent DNA helicase	1.01838	0.22019	0.918098	0.169099	0.924844	0.193023	1.04957	0.32044	0.828341	0.172467	0.574744	0.0897498
	0	SMU_1022	citG2	1.10318	1.05456	1.07255	0.974077	0.998024	1.02513	2-(5''-triphosphoribosyl)-3'-dephosphocoenzyme-A synthase	1.03385	0.236471	1.13425	0.400791	1.13503	0.416406	1.23249	0.634134	1.21741	0.553739	1.19904	0.489099
	0	SMU_149	-	1.10275	1.07801	1.0555	1.08006	1.26628	1.23572	transposase	1.03027	0.228949	1.09286	0.326547	1.14447	0.431897	1.11034	0.40957	0.817306	0.168534	0.770655	0.153128
	0	SMU_2011	rl6	1.10261	0.927533	1.19535	1.0545	1.01539	0.986209	50S ribosomal protein L6	1.056	0.245766	1.14161	0.558804	0.936651	0.202988	1.16325	0.496622	1.21046	0.551426	1.2219	0.582818
	0	SMU_1483c	-	1.10248	1.06256	1.15946	1.15019	1.06696	1.02177	hypothetical protein	1.07407	0.25481	1.11977	0.358684	1.03016	0.265531	1.05765	0.329259	1.16585	0.446967	1.19133	0.513979
	0	SMU_2087	tagI	1.10206	0.973056	1.0471	0.935606	1.02351	0.93796	3-methyladenine DNA glycosylase	1.02679	0.232287	1.1702	0.597257	1.15515	0.458473	1.19118	0.55028	1.18897	0.477252	1.21566	0.621216
	0	SMU_1800c	-	1.10122	1.09895	1.11335	0.806947	1.01044	1.09362	hypothetical protein	1.03159	0.234404	1.07717	0.29544	1.06485	0.317643	0.885209	0.222853	1.12181	0.382357	1.03605	0.337052
	0	SMU_1415c	-	1.10099	1.14033	1.27718	0.898885	1.15176	1.28687	phosphatase	1.07299	0.257237	0.989305	0.220836	0.799199	0.1348	0.973213	0.283488	1.07971	0.296677	0.740391	0.142297
	0	SMU_2049c	-	1.10012	1.26334	1.05852	1.03104	0.949955	1.09861	16S ribosomal RNA methyltransferase RsmE	1.03745	0.236256	0.681459	0.0958408	1.13659	0.41527	1.16351	0.471111	1.19038	0.611872	1.01773	0.32498
	0	SMU_1421	pdhC	1.09995	1.23119	1.28818	1.22826	1.37992	1.4297	branched-chain alpha-keto acid dehydrogenase E2 subunit	1.06218	0.248799	0.745925	0.119094	0.750033	0.114119	0.900823	0.208298	0.66817	0.106011	0.482731	0.0601602
	0	SMU_274	-	1.09905	1.04012	0.992555	0.866757	1.16947	1.28678	L-xylulose 5-phosphate 3-epimerase	1.02765	0.22991	1.13429	0.409319	1.18489	0.551512	1.04563	0.354299	1.02437	0.257888	0.669198	0.116892
	0	SMU_1017	oadB	1.09896	1.17794	1.14321	1.20261	1.14585	1.16481	oxaloacetate decarboxylase, sodium ion pump subunit	1.07215	0.252207	0.927804	0.175531	1.03907	0.28499	0.94388	0.24471	1.09172	0.33003	0.977717	0.27012
	0	SMU_1270	hisD	1.09804	1.25307	1.44304	1.27766	1.18717	1.11733	bifunctional histidinal dehydrogenase/ histidinol dehydrogenase	1.05672	0.244875	0.697979	0.102007	0.452957	0.0421672	0.801589	0.146436	1.02858	0.261006	1.01245	0.305561
	0	SMU_85	thiD	1.098	1.09352	1.03403	1.15769	1.18969	1.26196	phosphomethylpyrimidine kinase	1.07225	0.252768	1.08092	0.298634	1.15562	0.455771	1.0589	0.329119	1.04747	0.275235	0.801638	0.164099
	0	SMU_1256c	-	1.09793	0.866145	0.802786	0.732387	0.811046	0.693992	hypothetical protein	1.0287	0.229114	0.964327	0.283313	0.812712	0.191992	0.622617	0.10003	0.99382	0.326797	0.517842	0.0720521
	0	SMU_1773c	-	1.09768	1.04279	1.06083	1.07881	1.01508	0.936459	hypothetical protein	1.0644	0.248253	1.13106	0.386076	1.13351	0.416416	1.11894	0.415541	1.20197	0.520976	1.19268	0.553358
	0	SMU_108	-	1.09265	0.739565	0.935757	0.969256	0.831781	0.682146	hypothetical protein	1.0747	0.253884	0.567137	0.0644344	1.14469	0.481251	1.13738	0.461101	0.943061	0.288393	0.434721	0.0428629
	0	SMU_1859	ssb	1.09238	0.98074	0.847194	0.731575	0.913153	1.01161	single-stranded DNA-binding protein	1.05471	0.242297	1.16681	0.562758	0.948441	0.29526	0.625	0.0975976	1.16025	0.540055	1.19299	0.512903
	0	SMU_2060	-	1.09199	1.05919	1.05611	1.18346	1.04501	0.939575	LysR family transcriptional regulator	1.02696	0.231812	1.13186	0.36539	1.12055	0.394269	0.93417	0.230971	1.18463	0.471361	1.21525	0.616141
	0	SMU_1436c	-	1.09173	1.03225	0.930458	0.894801	1.11581	1.06865	hypothetical protein	1.07349	0.256822	1.13758	0.408799	1.15418	0.5147	1.0705	0.383088	1.09508	0.323373	1.11324	0.402282
	0	SMU_999	-	1.09076	0.784513	0.940997	1.14026	0.815746	0.762135	hypothetical protein	1.0742	0.255916	0.708452	0.119139	1.01553	0.343083	1.04655	0.322137	0.889383	0.24527	0.593283	0.0985836
	0	SMU_657	mutG	1.09062	0.852776	1.14497	0.881879	1.06371	0.785112	MutG	1.07573	0.258433	0.981029	0.305405	1.03738	0.26999	1.08624	0.400681	1.17192	0.451056	0.814032	0.204119
	0	SMU_818	-	1.09006	1.1319	1.29073	1.27851	1.14756	1.19345	30S ribosomal protein S21	1.10823	0.293974	1.00464	0.231802	0.737449	0.108514	0.786045	0.141236	1.08029	0.296296	0.890196	0.204505
	0	SMU_1752c	-	1.08819	1.03045	0.964829	0.965851	0.929092	0.982625	hypothetical protein	1.07336	0.254104	1.1302	0.375601	1.14651	0.502102	1.16116	0.495731	1.13764	0.506757	1.19358	0.543253
	0	SMU_929c	-	1.08687	0.8264	0.863441	1.26136	1.1018	0.846194	hypothetical protein	1.07555	0.258929	0.868204	0.195976	0.88953	0.255996	0.849528	0.18028	1.12701	0.380746	0.947286	0.283048
	0	SMU_573	-	1.08682	0.891602	1.01475	1.13299	1.08312	0.962115	hypothetical protein	1.10456	0.292447	0.972324	0.291016	1.18611	0.533774	1.08782	0.359885	1.13804	0.415801	1.19967	0.567412
	0	SMU_1945	-	1.08609	0.970385	1.00771	1.06985	1.14315	0.941676	hypothetical protein	1.10157	0.276772	1.16731	0.622442	1.21159	0.560921	1.14031	0.436036	1.08493	0.309515	1.18199	0.540711
	0	SMU_381c	-	1.08607	0.898601	0.937553	0.873585	1.07103	0.864451	hypothetical protein	1.0889	0.263779	1.06008	0.450986	1.17272	0.549384	1.06526	0.375881	1.11747	0.393183	1.12159	0.415405
	0	SMU_823	-	1.08553	1.22127	1.11997	1.12219	1.48849	1.30156	hypothetical protein	1.10954	0.288769	0.781908	0.127187	1.06337	0.316136	1.04788	0.320971	0.535309	0.0651051	0.639249	0.106542
	0	SMU_1455	mutX	1.08521	0.990486	1.44713	1.11089	1.03071	1.01983	mutator protein, pyrophosphohydrolase	1.10557	0.28497	1.1643	0.530265	0.471429	0.0462462	1.11244	0.400881	1.2073	0.518448	1.19952	0.520511
	0	SMU_654	mutF	1.08276	1.10687	1.0557	0.961137	1.27184	1.13271	ABC transporter ATP-binding protein MutF	1.07264	0.256081	1.04379	0.265911	1.11693	0.38964	1.18571	0.537072	0.790532	0.156286	0.95031	0.245425
	0	SMU_1321c	-	1.08228	1.1861	1.15638	0.849195	1.13001	1.24646	hypothetical protein	1.10232	0.278614	0.888615	0.160556	1.02272	0.26003	0.800764	0.178348	1.08749	0.318408	0.829671	0.176897
	0	SMU_1940c	-	1.08189	1.04308	1.06258	1.18346	1.22102	1.275	peptidase, AtmC; ArgE/DapE/Acy1 family protein	1.02719	0.230836	1.05077	0.303053	1.06235	0.307327	0.861326	0.18537	0.842779	0.177583	0.700556	0.126226
	0	SMU_1840	scrK	1.08182	0.996615	1.09311	1.01407	0.979385	0.912062	fructokinase	1.09491	0.281126	1.17116	0.547192	1.10263	0.37527	1.21003	0.569284	1.21876	0.603764	1.16482	0.497292
	0	SMU_1535	phsG	1.08008	1.1956	0.896255	0.785094	0.922425	1.15357	glycogen phosphorylase	1.10085	0.271081	0.855891	0.149074	1.08004	0.402718	0.802844	0.178008	1.14997	0.523183	0.96286	0.257823
	0	SMU_1491	lacE	1.07989	1.08754	1.19816	1.04473	1.12663	1.07644	PTS system lactose-specific transporter subunit IIBC	1.0962	0.28036	1.09173	0.321837	0.936875	0.202568	1.17101	0.485871	1.09111	0.328208	1.08657	0.37524
	0	SMU_1234	rpiA	1.07903	0.975411	1.04518	1.31703	1.40232	1.36112	ribose-5-phosphate isomerase A	1.10525	0.278248	1.16234	0.552077	1.15742	0.451266	0.784875	0.141812	0.660735	0.103509	0.623179	0.101056
	0	SMU_1858	rs18	1.07852	1.00338	1.10242	0.990071	1.06504	1.03336	30S ribosomal protein S18	1.1027	0.273744	1.18514	0.522377	1.0751	0.350295	1.23287	0.631246	1.15197	0.436456	1.18942	0.481006
	0	SMU_714	-	1.07812	0.937824	1.13292	1.01229	0.982745	0.978449	elongation factor Tu	1.10411	0.284039	1.14849	0.581141	1.05719	0.299484	1.2189	0.59969	1.22247	0.602518	1.22699	0.615335
	0	SMU_156	-	1.07679	1.23887	1.136	1.11877	1.11081	0.988112	hypothetical protein	1.10038	0.278674	0.723062	0.111101	1.0432	0.282467	1.06531	0.335375	1.11876	0.357242	1.21445	0.554344
	0	SMU_1262c	-	1.07509	1.37245	1.45945	1.04128	1.05508	1.42787	hypothetical protein	1.09411	0.266682	0.479133	0.047002	0.457021	0.043003	1.11108	0.379815	1.11943	0.356336	0.498622	0.0633884
	0	SMU_1502c	-	1.07481	0.687251	0.76165	1.27488	1.12961	1.16844	hypothetical protein	1.03529	0.236281	0.231556	0.0104304	0.401105	0.0345295	0.799247	0.154009	1.04249	0.272362	0.859865	0.191081
	0	SMU_1921	dnaI	1.07458	1.00532	0.920111	0.95955	1.13943	1.03686	primosomal protein DnaI	1.13619	0.305941	1.18821	0.532207	1.1391	0.474339	1.20482	0.584319	1.05146	0.277337	1.18819	0.479915
	0	SMU_1562	trk	1.07411	1.15793	1.24222	1.18319	1.06725	1.21597	potassium uptake protein TrkA	1.14153	0.310235	0.958034	0.19995	0.846772	0.1602	0.972218	0.263248	1.1471	0.426001	0.886255	0.20493
	0	SMU_1020	cilB	1.07405	1.16494	1.10895	1.06008	1.03929	1.04438	citrate lyase CilB, citryl-CoA lyase subunit beta	1.10371	0.278413	0.953283	0.188939	1.07042	0.328413	1.13719	0.437688	1.18472	0.470806	1.14716	0.432337
	0	SMU_1179c	-	1.07336	0.890353	1.23953	1.25451	1.15732	1.07753	amino acid ABC transporter permease	1.14304	0.314079	0.845208	0.182748	0.873604	0.172272	0.882769	0.193078	1.08677	0.309494	1.10346	0.387703
	0	SMU_129	adhC	1.07334	1.12064	1.14795	1.17377	1.14149	1.1105	branched-chain alpha-keto acid dehydrogenase E2 subunit	1.10747	0.289339	1.02756	0.254575	1.0435	0.276281	1.0157	0.289765	1.09075	0.327007	1.0341	0.337452
	0	SMU_806c	-	1.07281	1.05369	1.13486	1.07588	1.1215	0.99785	glutamine ABC transporter permease	1.10268	0.285881	1.13073	0.40464	1.05643	0.296096	1.14563	0.456416	1.09418	0.332963	1.19798	0.502457
	0	SMU_956	clp	1.07258	1.09347	1.01703	1.02308	1.14578	1.13586	Clp-like ATP-dependent protease, ATP-binding subunit	1.10524	0.290415	1.08108	0.30517	1.21058	0.561061	1.21353	0.572753	1.07892	0.300781	1.00813	0.296687
	0	SMU_34	purM	1.07175	1.41377	1.24239	1.30762	1.24752	1.46146	phosphoribosylaminoimidazole synthetase	1.09857	0.279865	0.400235	0.0340541	0.804159	0.136441	0.70941	0.108293	0.842934	0.179725	0.450315	0.050035
	0	SMU_1290c	-	1.07169	1.02184	1.11516	0.980177	1.05796	1.22247	chloride channel permease	1.13977	0.316602	1.13399	0.40013	1.06227	0.320596	1.13946	0.467077	1.17367	0.454079	0.880621	0.205831
	0	SMU_453	-	1.07149	0.972269	1.04137	1.00258	1.02245	0.910793	16S rRNA m(4)C1402 methyltransferase	1.0558	0.243078	1.02837	0.407643	1.07722	0.343438	1.10994	0.403313	1.12083	0.387072	1.08524	0.380756
	0	SMU_1654c	-	1.07136	1.24882	1.37368	1.31779	1.35305	1.29658	acetyltransferase	1.11254	0.295676	0.707148	0.10547	0.567249	0.065015	0.721471	0.120245	0.711108	0.118874	0.689831	0.122568
	0	SMU_610	spaP	1.07127	1.15294	0.971395	1.06712	1.05941	1.07299	cell surface antigen SpaP	1.09988	0.271942	0.958856	0.197242	1.19738	0.6351	1.14141	0.442167	1.15457	0.439174	1.06987	0.366261
	0	SMU_231	ilvB	1.07081	1.21972	1.35031	1.38172	1.35631	1.23899	acetolactate synthase catalytic subunit	1.09408	0.280365	0.776265	0.125881	0.641128	0.0824675	0.662397	0.0968068	0.735531	0.131792	0.831694	0.179409
	0	SMU_1024c	-	1.07054	0.903727	0.826054	0.751314	0.783891	0.910642	transposase fragment	1.10545	0.28549	1.05621	0.446166	0.846942	0.225936	0.65188	0.11452	0.9125	0.263063	1.19326	0.552437
	0	SMU_590c	-	1.07005	0.970303	0.783694	0.699328	0.839136	0.922235	transposase, fragment	1.10554	0.289389	1.16301	0.581787	0.734569	0.140811	0.516708	0.0620671	1.05439	0.396321	1.20691	0.586542
	0	SMU_881	gtfA	1.06982	1.06197	0.999653	0.780109	0.802786	0.884018	sucrose phosphorylase GtfA	1.1036	0.285566	1.12701	0.362698	1.19708	0.547898	0.781096	0.167713	0.960207	0.301326	1.14975	0.464965
	0	SMU_1799	nadD	1.06902	1.12693	1.11291	0.787161	0.94692	1.15984	nicotinic acid mononucleotide adenylyltransferase	1.10485	0.291972	1.01167	0.246081	1.07342	0.339004	0.797818	0.175696	1.08326	0.406021	0.95318	0.249029
	0	SMU_444	-	1.06878	1.18137	1.12987	1.00943	0.981751	1.09424	hypothetical protein	1.09087	0.263709	0.876847	0.154479	1.02156	0.256156	1.16553	0.498178	1.21408	0.553203	1.01221	0.310045
	0	SMU_1228c	-	1.06769	1.13207	1.17314	0.965558	0.965596	1.04988	glutamine amidotransferase	1.11374	0.296552	1.01232	0.24016	0.985962	0.233413	1.22787	0.621922	1.21443	0.645596	1.14968	0.433864
	0	SMU_248	-	1.06751	1.13275	1.17142	0.996857	1.02236	1.03588	ABC transporter membrane protein	1.10831	0.289004	1.00633	0.231687	0.96561	0.217963	1.21934	0.579765	1.18991	0.480611	1.14882	0.43469
	0	SMU_272	ptxA	1.06726	0.977309	0.983511	0.689561	0.927522	0.967696	PTS system transporter subunit IIA	1.10561	0.28996	1.16184	0.576677	1.18298	0.578909	0.4892	0.0550901	1.16109	0.545095	1.22258	0.585591
	0	SMU_591c	-	1.06642	1.05139	1.11243	1.26342	1.04998	0.899222	hypothetical protein	1.13854	0.316832	1.13505	0.391416	1.05655	0.308293	0.803714	0.151652	1.15218	0.433654	1.1669	0.504605
	0	SMU_1852	-	1.06629	1.06954	1.07193	1.2472	1.18978	1.11741	magnesium/cobalt transport protein	1.10057	0.279274	1.0961	0.328063	1.1005	0.375646	0.805053	0.150696	0.972929	0.232763	0.991153	0.288218
	0	SMU_1019	cilG	1.06602	1.06715	1.09714	1.05746	1.02315	1.05242	citrate lyase subunit gamma	1.14024	0.314449	1.12829	0.366496	1.10122	0.367072	1.166	0.487292	1.20628	0.530691	1.16656	0.448408
	0	SMU_637c	-	1.06505	1.07716	0.796559	1.04922	1.08005	0.8218	hypothetical protein	1.10454	0.276411	1.08065	0.308293	0.672994	0.115871	1.11479	0.394474	1.09002	0.315876	0.889353	0.247487
	0	SMU_2014	rs14	1.06349	0.962115	1.24936	0.986804	0.956129	0.988954	30S ribosomal protein S14	1.14088	0.312913	1.16374	0.62963	0.813966	0.143809	1.23361	0.635946	1.21346	0.652888	1.21613	0.552067
	0	SMU_2088	ruvA	1.06323	0.949278	1.12215	1.18199	1.19087	0.881652	Holliday junction DNA helicase RuvA	1.10433	0.291281	1.15079	0.567908	1.04201	0.277973	0.931033	0.225536	0.971044	0.232798	1.14976	0.453458
	0	SMU_1543	dnlJ	1.06293	1.11497	0.884312	0.82204	0.897982	0.896477	NAD-dependent DNA ligase LigA	1.09976	0.27962	1.01074	0.239279	1.07432	0.391982	0.939006	0.255195	1.15204	0.521822	1.16602	0.497222
	0	SMU_747c	-	1.06257	1.06187	1.0697	1.12485	1.19931	1.15492	permease	1.12006	0.299915	1.12661	0.380611	1.13275	0.404229	1.07869	0.346066	0.977335	0.236752	0.952566	0.25459
	0	SMU_157	cysE	1.06182	0.979532	1.07224	1.18627	1.18533	1.23872	serine acetyltransferase	1.16399	0.336882	1.16441	0.588814	1.12905	0.418168	0.996279	0.27475	1.04747	0.277858	0.838713	0.182603
	0	SMU_1774c	-	1.06176	0.943328	0.71139	0.895276	0.921868	0.862395	hypothetical protein	1.10509	0.275996	1.03915	0.417638	0.333288	0.0243544	0.97315	0.282983	1.08607	0.422362	0.879326	0.235015
	0	SMU_1239	pepV	1.06114	1.16858	1.07765	0.740756	0.851689	1.15159	dipeptidase PepV	1.14137	0.311907	0.945803	0.182723	1.0676	0.336096	0.577018	0.0794194	1.00177	0.333423	0.910464	0.226021
	0	SMU_2007	rl15	1.05956	1.15075	1.29671	1.112	1.19527	1.11648	50S ribosomal protein L15	1.13302	0.318699	0.980254	0.212437	0.726034	0.10538	1.08744	0.360846	0.983918	0.241301	1.01399	0.307548
	0	SMU_406c	-	1.05865	1.15063	1.46789	1.42708	1.34347	1.40434	hypothetical protein	1.14155	0.309099	0.959831	0.198884	0.467105	0.0444194	0.55677	0.0716166	0.712751	0.120576	0.533731	0.0715916
	0	SMU_1691	dltA	1.05778	0.939713	0.867217	0.989872	1.08471	1.08177	D-alanine--poly(phosphoribitol) ligase subunit 1	1.147	0.352107	0.995448	0.333809	0.792041	0.17482	1.14044	0.466907	1.13041	0.409054	1.10718	0.390671
	0	SMU_580	-	1.05722	1.03277	1.15819	1.21247	1.18331	1.03564	exodeoxyribonuclease VII large subunit	1.13682	0.316922	1.15938	0.433463	1.00487	0.248954	0.922469	0.220691	1.0322	0.263473	1.18644	0.472082
	0	SMU_983	bglC	1.0564	1.35165	1.11604	1.15755	1.16976	0.983626	transcriptional regulator	1.14262	0.311677	0.498009	0.0525926	1.06262	0.31485	1.0106	0.287803	1.04126	0.273083	1.22065	0.578559
	0	SMU_421	-	1.05525	1.25038	1.0437	1.13012	1.11804	1.38928	translation initiation factor IF-2	1.14142	0.314204	0.698724	0.101416	1.15886	0.467487	1.07084	0.338724	1.08755	0.312983	0.53476	0.0725325
	0	SMU_219	-	1.05487	0.8581	1.15154	0.772851	0.701917	0.722626	hypothetical protein	1.10392	0.290621	0.962943	0.280015	0.97053	0.220045	0.696937	0.133248	0.678642	0.117523	0.520251	0.0726476
	0	SMU_1014	-	1.05352	0.927081	0.953865	0.899594	0.78266	0.734148	hypothetical protein	1.16264	0.331256	1.13625	0.541967	1.18003	0.56462	1.10775	0.421366	0.904698	0.254474	0.662793	0.118759
	0	SMU_756	-	1.05346	0.975161	1.11511	1.09433	1.02439	1.02177	hypothetical protein	1.16332	0.337142	1.169	0.608208	1.06997	0.328809	1.11457	0.408899	1.11857	0.39469	1.20115	0.497172
	0	SMU_1213c	-	1.05293	1.07935	1.01037	0.987883	1.00244	0.990287	5'-nucleotidase	1.16029	0.341537	1.11308	0.343729	1.20904	0.568213	1.23509	0.63547	1.21555	0.570976	1.22002	0.572763
	0	SMU_2025	rl3	1.05285	0.971378	1.00754	0.802024	0.983618	0.974548	50S ribosomal protein L3	1.13316	0.318168	1.17527	0.602322	1.2099	0.558929	0.857293	0.207673	1.2084	0.534044	1.22615	0.603258
	0	SMU_849	-	1.05249	0.978828	1.06592	1.02826	0.997782	0.922358	50S ribosomal protein L27	1.16079	0.345365	1.17106	0.597287	1.15371	0.446356	1.21052	0.568909	1.21626	0.583028	1.19337	0.553083
	0	SMU_270	sgaT	1.05247	1.00859	0.948132	0.981049	1.06058	1.15393	PTS system ascorbate-specific transporter subunit IIC	1.16534	0.347442	1.16986	0.490521	1.14073	0.477873	1.19206	0.554264	1.16708	0.448023	0.984115	0.283709
	0	SMU_1587c	-	1.0521	1.09263	0.980983	1.11051	1.0799	0.95458	hypothetical protein	1.12062	0.298944	1.06641	0.279144	1.17281	0.540475	1.04692	0.321201	1.12372	0.376822	1.21776	0.601216
	0	SMU_1493	lacD	1.05039	1.05119	1.03352	0.887041	0.94655	1.1175	tagatose 1,6-diphosphate aldolase	1.16116	0.341161	1.13506	0.409029	1.1708	0.496917	1.1089	0.42014	1.20635	0.637593	1.01318	0.306286
	0	SMU_246	rgpG	1.05031	1.09114	1.26503	1.28274	1.23756	1.24078	glycosyl transferase N-acetylglucosaminyltransferase RgpG	1.166	0.356522	1.08123	0.304129	0.798982	0.133564	0.811053	0.161967	0.929651	0.213569	0.826048	0.173644
	0	SMU_1140c	-	1.04987	0.992292	1.03461	1.16064	1.08399	0.916417	hypothetical protein	1.1604	0.339655	1.17906	0.554304	1.17639	0.501056	1.02256	0.294279	1.13645	0.412943	1.19883	0.565816
	0	SMU_534	trpD	1.04941	1.17168	1.03628	1.19676	1.05965	1.07138	anthranilate phosphoribosyltransferase	1.16163	0.342933	0.942768	0.180721	1.16409	0.487077	0.930639	0.225906	1.15289	0.437958	1.1093	0.396416
	0	SMU_1862	-	1.04835	1.29981	1.16156	0.964607	1.06182	1.11894	hypothetical protein	1.14185	0.30975	0.59041	0.0721021	0.974945	0.222022	1.20498	0.572337	1.13713	0.416036	0.976407	0.276111
	0	SMU_936	-	1.04833	0.817977	1.02203	0.977393	0.969864	0.906734	amino acid ABC transporter ATP-binding protein	1.16228	0.34954	0.886645	0.209014	1.20519	0.550721	1.2275	0.621121	1.21485	0.613604	1.16545	0.505145
	0	SMU_1644c	-	1.04783	0.985532	1.13565	0.926609	0.782955	0.745656	hypothetical protein	1.09649	0.279885	1.15392	0.452307	0.982811	0.229224	1.14199	0.476116	0.891264	0.243559	0.685366	0.131036
	0	SMU_882	msmK	1.04727	1.09453	1.17515	1.10503	1.0268	1.07399	multiple sugar-binding ABC transporter ATP-binding protein, MsmK	1.1614	0.358624	1.08289	0.304054	0.984289	0.23548	1.1131	0.397217	1.20895	0.529444	1.11835	0.408048
	0	SMU_1570	malG	1.04661	1.23269	1.12926	0.981572	1.11075	1.4348	maltose ABC transporter permease	1.16615	0.346947	0.746901	0.117007	1.05524	0.308438	1.23363	0.626692	1.12275	0.354019	0.481301	0.0592593
	0	SMU_271	ptxB	1.04563	1.1493	1.17279	1.31182	1.2768	1.21348	PTS system transporter subunit IIB	1.16789	0.367723	0.980645	0.213013	0.98932	0.24015	0.756243	0.130961	0.844729	0.179685	0.891681	0.204399
	0	SMU_2167	-	1.04549	1.1007	1.11579	1.06924	1.12695	1.03828	50S ribosomal protein L2	1.16736	0.335205	1.07181	0.282167	1.04137	0.288228	1.11743	0.396527	1.08925	0.312382	1.11018	0.392287
	0	SMU_1266	hisH	1.0439	1.14107	1.24207	1.17025	1.038	1.18784	imidazole glycerol phosphate synthase subunit HisH	1.16169	0.337868	0.990112	0.222007	0.809306	0.145821	1.01109	0.282883	1.21333	0.504054	0.902973	0.217382
	0	SMU_1615c	-	1.04235	0.964051	1.10675	1.14888	1.06103	1.15647	hypothetical protein	1.1541	0.386857	1.0699	0.462122	1.07851	0.348709	1.06216	0.331727	1.17429	0.454905	0.990311	0.286982
	0	SMU_880	msmG	1.04203	0.96303	1.05611	0.935313	1.08232	1.3565	multiple sugar-binding ABC transporter permease MsmG	1.16207	0.369484	1.16518	0.649414	1.15638	0.451441	1.18159	0.52456	1.12626	0.401351	0.566797	0.0868068
	0	SMU_235	-	1.04155	0.98547	0.990474	1.06354	0.988049	0.906177	hypothetical protein	1.14144	0.312497	1.14697	0.458714	1.1719	0.527262	1.13913	0.433874	1.19202	0.536722	1.08479	0.381141
	0	SMU_1492	lacF	1.04151	0.98229	1.12496	1.01795	0.95604	1.0251	PTS system lactose-specific transporter subunit IIA	1.17097	0.373268	1.17361	0.581446	1.06234	0.323273	1.22244	0.592252	1.20881	0.643128	1.20011	0.500345
	0	SMU_1891c	-	1.04145	1.25444	1.24856	1.27525	1.31532	1.44713	hypothetical protein	1.15061	0.357798	0.705455	0.104865	0.838284	0.156496	0.838978	0.172583	0.796549	0.158273	0.477071	0.0570671
	0	SMU_119	adh	1.04132	1.04816	0.992368	1.01043	1.04008	0.986016	alcohol dehydrogenase	1.1685	0.340335	1.13754	0.396261	1.20024	0.574595	1.20525	0.556176	1.18954	0.479269	1.214	0.557177
	0	SMU_814	mutT	1.04095	1.26491	0.989292	0.897712	1.05133	1.18745	MutT-like protein	1.1676	0.329154	0.671642	0.0921071	1.20322	0.576737	1.1287	0.446847	1.1385	0.417107	0.889168	0.203378
	0	SMU_189	-	1.04078	1.11716	1.35902	1.47087	1.34628	1.41289	hypothetical protein	1.1636	0.372102	1.01307	0.245916	0.613755	0.0752603	0.479409	0.0527878	0.725581	0.128193	0.536468	0.0722272
	0	SMU_1384	leuA	1.04074	1.01307	0.899925	0.830917	0.95361	1.04344	2-isopropylmalate synthase	1.16126	0.381867	1.17072	0.487042	1.04216	0.367207	0.886615	0.229419	1.18462	0.582232	1.1688	0.456872
	0	SMU_1939c	-	1.0405	1.07213	1.06459	1.1227	1.04263	1.00018	ABC transporter ATP-binding protein	1.16482	0.363939	1.11894	0.355621	1.14871	0.442698	1.07992	0.347002	1.21158	0.497853	1.20985	0.560721
	0	SMU_574c	-	1.04029	0.98636	1.05856	1.00319	0.978959	0.965875	hypothetical protein	1.16303	0.360916	1.17748	0.571386	1.15035	0.442177	1.223	0.607828	1.22525	0.620611	1.23238	0.63963
	0	SMU_2044	relA	1.04019	1.0064	0.778138	0.844418	1.12301	1.02062	stringent response protein, ppGpp synthetase	1.16858	0.37012	1.17818	0.512858	0.705192	0.128473	0.985453	0.293959	1.08943	0.325521	1.16481	0.449484
	0	SMU_572	folD	1.03993	0.900521	0.84325	0.806364	0.797919	0.695206	bifunctional 5,10-methylene-tetrahydrofolate dehydrogenase/ 5,10-methylene-tetrahydrofolate cyclohydrolase	1.16611	0.361166	1.02895	0.408388	0.888182	0.254274	0.857939	0.212553	0.912723	0.266782	0.4812	0.0602102
	0	SMU_1668	livH	1.03941	0.94568	0.936308	1.01394	1.22161	1.20251	branched chain amino acid ABC transporter permease	1.16205	0.372938	1.10396	0.508328	1.10682	0.43486	1.22349	0.5848	0.948197	0.221151	0.913077	0.225756
	0	SMU_2009	rs5	1.03921	1.02256	1.07648	0.991038	0.982459	1.03781	30S ribosomal protein S5	1.16894	0.363544	1.17982	0.470631	1.13491	0.421471	1.2385	0.642928	1.22501	0.608433	1.18784	0.479179
	0	SMU_813	-	1.0391	1.13494	1.07973	0.858765	1.00178	1.12924	transcriptional regulator	1.16844	0.342407	0.999803	0.228684	1.10577	0.381872	1.04768	0.345556	1.21313	0.51488	0.983965	0.280711
	0	SMU_1422	pdhB	1.03903	1.1447	1.18101	1.16576	1.10405	1.20723	pyruvate dehydrogenase E1 component subunit beta	1.16177	0.369865	0.9878	0.218028	0.965701	0.213634	1.01	0.281061	1.12407	0.381441	0.870022	0.195516
	0	SMU_413	-	1.03823	0.850903	1.3788	1.2455	0.977328	0.896394	ABC transporter ATP-binding protein	1.15294	0.347598	0.902484	0.216361	0.607059	0.0723123	0.869466	0.187558	1.18821	0.58529	1.07981	0.372367
	0	SMU_1685c	-	1.03809	1.07586	0.881601	0.754202	0.96805	1.20882	hypothetical protein	1.10811	0.287843	1.01031	0.241707	0.813541	0.202367	0.573275	0.0823473	1.08469	0.423453	0.849201	0.186161
	0	SMU_1050	krpS	1.0373	0.883416	1.17007	0.744251	0.825424	0.882698	ribose-phosphate pyrophosphokinase	1.17087	0.382052	1.01985	0.396096	0.983383	0.22985	0.622055	0.101496	0.973113	0.30976	1.12012	0.413178
	0	SMU_2022	rl22	1.0367	1.07683	1.16726	1.07478	1.05253	1.08589	50S ribosomal protein L22	1.1701	0.387087	1.11762	0.347928	1.00393	0.249224	1.13962	0.452312	1.13087	0.408654	1.04605	0.350255
	0	SMU_1191	pfk	1.03653	0.957977	1.04704	1.03313	1.21152	1.22032	6-phosphofructokinase	1.16632	0.39005	1.15834	0.60468	1.16746	0.491992	1.20626	0.560265	0.995752	0.2452	0.883125	0.20509
	0	SMU_551	ftsA	1.03636	0.857353	0.896716	0.713827	0.760328	0.803241	cell division protein FtsA	1.16233	0.380215	0.990111	0.313684	1.08446	0.409795	0.555195	0.0711361	0.873478	0.221211	0.881545	0.242668
	0	SMU_1520	-	1.03551	1.03929	1.07075	0.789439	0.923178	0.961195	ABC transporter glutamine binding protein	1.16159	0.363884	1.16381	0.436281	1.13761	0.415075	0.805673	0.182668	1.18909	0.592758	1.23012	0.644745
	0	SMU_723	-	1.03463	1.17521	1.24108	1.37352	1.41482	1.36191	cadmium-transporting ATPase	1.1693	0.375295	0.929814	0.17498	0.839676	0.155495	0.64735	0.0916917	0.602302	0.0877227	0.568131	0.0867267
	0	SMU_535	trpC	1.03403	1.18467	1.09259	1.19953	1.07835	1.14191	indole-3-glycerol phosphate synthase	1.17126	0.371491	0.895164	0.163979	1.09956	0.372573	0.9256	0.22005	1.14826	0.428729	0.983787	0.282137
	0	SMU_449	proB	1.03395	1.02703	0.837133	0.689307	0.777638	0.810913	gamma-glutamyl kinase	1.14518	0.341006	1.13798	0.414069	0.800067	0.178994	0.433897	0.0423473	0.859756	0.211281	0.822146	0.209034
	0	SMU_1851	uvrA	1.03387	1.14613	1.10711	1.1063	1.07145	1.04051	excinuclease ABC subunit A	1.16244	0.371241	0.982407	0.212412	1.06978	0.337317	1.10339	0.371111	1.13149	0.41001	1.11151	0.402768
	0	SMU_1795c	-	1.03383	1.10307	1.17402	1.17786	1.17726	1.32393	hypothetical protein	1.15168	0.373624	1.07263	0.281847	0.9842	0.231026	0.958098	0.25463	1.03444	0.266116	0.62597	0.103388
	0	SMU_1839	manA	1.03312	1.02459	1.14835	1.20644	1.21215	1.24443	mannose-6-phosphate isomerase	1.16872	0.388899	1.18006	0.471316	1.03905	0.283944	0.948791	0.243609	0.982254	0.23991	0.816441	0.168764
	0	SMU_1638c	-	1.03284	1.2723	1.02724	0.867258	1.16963	1.13081	hypothetical protein	1.1645	0.379354	0.661642	0.0887487	1.1889	0.512332	1.01099	0.315746	1.04073	0.270861	1.01914	0.31982
	0	SMU_1151c	-	1.03256	0.859798	0.893205	0.808741	0.879048	1.02352	hypothetical protein	1.16604	0.384384	0.999258	0.330085	1.03771	0.362523	0.881811	0.224204	1.11751	0.482127	1.19134	0.506231
	0	SMU_1152c	-	1.03245	1.11399	0.97111	0.998034	1.17906	1.08358	hypothetical protein	1.12118	0.299655	0.997269	0.226607	1.16964	0.52536	1.1453	0.447688	0.965116	0.229444	1.00655	0.296727
	0	SMU_441	-	1.03211	1.09004	1.15289	1.07578	0.934798	1.05728	transcriptional regulator	1.16194	0.404009	1.08603	0.317437	1.03799	0.279499	1.14991	0.462152	1.16304	0.542518	1.1646	0.451151
	0	SMU_387	-	1.03187	1.01094	1.19326	1.17685	0.911676	1.00764	UGMP family protein	1.16301	0.396116	1.1685	0.472312	0.967723	0.216987	1.01183	0.282583	1.13465	0.502017	1.20831	0.539444
	0	SMU_586	-	1.03177	1.12171	1.12817	1.05121	1.15517	1.18586	hypothetical protein	1.16216	0.363539	1.00727	0.247533	1.04335	0.275721	1.1118	0.401206	1.04284	0.270365	0.865	0.193088
	0	SMU_1934c	-	1.03094	1.07655	1.02915	1.09756	1.03463	0.980576	cobalt ABC transporter ATP-binding protein	1.16308	0.386011	1.11028	0.342307	1.18972	0.51507	1.10934	0.406426	1.20801	0.511046	1.22727	0.6097
	0	SMU_942	mvaA	1.0309	0.993836	1.18327	1.08476	1.14181	1.11328	hydroxymethylglutaryl-CoA reductase	1.17116	0.390621	1.18351	0.551306	0.969597	0.216922	1.14517	0.445345	1.09563	0.322437	1.01457	0.321942
	0	SMU_1484c	-	1.02999	1.11479	0.996931	0.9219	0.850133	0.934751	hypothetical protein	1.16401	0.370851	1.03833	0.263999	1.19681	0.555115	1.14097	0.465981	1.0589	0.400135	1.1984	0.562012
	0	SMU_448	-	1.02895	0.977853	1.12557	0.929535	0.886771	0.899973	hypothetical protein	1.16727	0.3754	1.17471	0.559925	1.05974	0.303919	1.15859	0.502172	1.11919	0.483413	1.16872	0.493108
	0	SMU_1463c	-	1.02894	1.03279	1.0696	0.944504	1.08687	1.02635	hypothetical protein	1.16742	0.39531	1.18204	0.456131	1.13551	0.416011	1.19752	0.5604	1.12866	0.403333	1.15135	0.438529
	0	SMU_1876	-	1.02749	0.893295	0.995108	1.02276	0.874689	0.800733	hypothetical protein	1.15224	0.344094	1.00956	0.364815	1.1831	0.518323	1.19287	0.527778	1.04543	0.364174	0.788025	0.18971
	0	SMU_692	-	1.02726	0.976836	0.96198	0.842835	0.868275	0.955888	hypothetical protein	1.16909	0.385766	1.17466	0.592462	1.19311	0.62462	0.972586	0.284279	1.10684	0.462568	1.20814	0.608909
	0	SMU_82	dnaK	1.02722	1.1732	1.30159	1.19971	1.22097	1.28512	molecular chaperone DnaK	1.16877	0.381366	0.93136	0.174805	0.714733	0.100521	0.911066	0.213859	0.919202	0.207487	0.680114	0.11982
	0	SMU_402	pfl	1.02711	0.969454	1.01268	1.06555	1.02459	0.989513	pyruvate formate-lyase	1.168	0.413383	1.157	0.59039	1.21035	0.571857	1.16397	0.491687	1.20855	0.53048	1.22677	0.594349
	0	SMU_437c	-	1.0268	1.02385	0.929363	0.984014	0.931421	0.971553	pseudogene	1.15312	0.381486	1.17877	0.45493	1.07892	0.405	1.20518	0.574239	1.16044	0.539565	1.2103	0.603939
	0	SMU_2008	rl30	1.02641	0.976586	1.12054	1.07419	1.04128	1.09259	50S ribosomal protein L30	1.16912	0.384074	1.17692	0.610395	1.06326	0.318233	1.14402	0.451767	1.18622	0.470215	1.06247	0.359474
	0	SMU_1229	punA	1.02624	1.04727	1.05943	0.713815	0.937487	1.26807	purine nucleoside phosphorylase	1.16909	0.411537	1.15015	0.423103	1.1591	0.450761	0.563893	0.0739439	1.16045	0.544214	0.736356	0.138574
	0	SMU_628	-	1.02604	1.05614	1.24984	1.14415	1.19	1.31252	DNA polymerase III subunit delta	1.13559	0.317147	1.07975	0.299389	0.811337	0.145781	1.03223	0.303779	1.01006	0.252262	0.700251	0.12547
	0	SMU_873	metE	1.02574	1.04227	1.13464	1.33055	1.11276	1.15454	5-methyltetrahydropteroyltriglutamate/homocysteine S-methyltransferase	1.13446	0.405651	1.13145	0.366391	1.05682	0.295676	0.715667	0.118203	1.11889	0.348323	0.982664	0.284274
	0	SMU_1610	rl33	1.02544	1.00727	0.90481	0.946525	1.23374	1.31601	50S ribosomal protein L33	1.17117	0.396191	1.18645	0.523599	1.09754	0.427372	1.20553	0.570786	0.892545	0.198343	0.62432	0.103428
	0	SMU_1522	glnP	1.02544	1.16068	1.15514	1.30277	1.27984	1.19032	amino acid ABC transporter integral membrane protein	1.16751	0.396446	0.955539	0.190821	1.01839	0.256381	0.76071	0.134019	0.823414	0.170205	0.908597	0.226922
	0	SMU_1210	parE	1.02522	1.30366	1.26055	0.962511	1.18337	1.45133	DNA topoisomerase IV subunit B	1.13732	0.341376	0.59	0.0723473	0.766731	0.11973	1.17107	0.5152	0.965338	0.229014	0.44615	0.0475626
	0	SMU_1226c	-	1.02482	0.996788	1.10579	1.07314	1.0169	0.976156	hypothetical protein	1.15313	0.390841	1.16434	0.519024	1.07661	0.3454	1.14541	0.446011	1.20847	0.526817	1.20918	0.585626
	0	SMU_802	-	1.02473	1.15472	0.992729	0.837972	1.01913	1.06829	hypothetical protein	1.1659	0.372563	0.955766	0.199955	1.20866	0.59541	0.974076	0.282277	1.18485	0.468483	1.10947	0.399254
	0	SMU_558	-	1.02414	1.15461	1.17317	1.33435	1.28076	1.2522	isoleucyl-tRNA synthetase	1.17055	0.381096	0.95983	0.197923	0.978707	0.227287	0.711678	0.108283	0.817871	0.165375	0.78165	0.156486
	0	SMU_1837	aroH	1.02399	1.04666	1.14128	1.18802	1.13221	1.05556	phospho-2-dehydro-3-deoxyheptonate aldolase	1.16648	0.412718	1.15027	0.422573	1.0395	0.279384	0.958197	0.252738	1.09484	0.332618	1.1479	0.434915
	0	SMU_1127	rs20	1.02344	0.904769	0.937925	1.22734	1.0512	0.813688	30S ribosomal protein S20	1.15224	0.40534	1.08619	0.486557	1.1735	0.545636	0.891121	0.198919	1.17267	0.452518	0.87378	0.238343
	0	SMU_563	-	1.02297	1.06013	1.48069	1.13413	1.28483	1.21422	ornithine carbamoyltransferase	1.16276	0.41504	1.12563	0.381406	0.422793	0.0378779	1.04683	0.319079	0.798847	0.15953	0.830116	0.178654
	0	SMU_1777	nrdI	1.02281	1.07967	1.14182	1.24678	1.24962	1.16596	flavoprotein NrdI	1.15358	0.360996	1.07564	0.296096	1.02228	0.26043	0.869144	0.187923	0.888054	0.196456	0.954313	0.246937
	0	SMU_575c	-	1.02248	0.980168	0.953162	0.879347	0.851755	0.883774	hypothetical protein	1.16913	0.401026	1.17659	0.605616	1.18495	0.603148	1.07331	0.391612	1.08665	0.429655	1.16114	0.477127
	0	SMU_1521	-	1.02246	1.14402	1.16368	1.17043	1.2054	1.21829	amino acid ABC transporter permease	1.16142	0.406827	0.989844	0.222442	1.00417	0.247272	0.991566	0.272457	0.979274	0.236241	0.8622	0.190305
	0	SMU_780	aroC	1.02222	1.09559	1.10028	1.01989	0.935977	1.071	chorismate synthase	1.16829	0.399565	1.08381	0.306481	1.10209	0.364605	1.21299	0.574925	1.18527	0.594414	1.1166	0.409084
	0	SMU_1097c	-	1.02217	0.958271	0.952135	0.748701	1.03904	0.934269	transcriptional regulator	1.16378	0.399309	1.1571	0.598238	1.18011	0.561702	0.622758	0.102858	1.11683	0.390165	1.1978	0.562928
	0	SMU_1618	dagK	1.02182	0.870859	1.14512	1.14198	1.05238	0.955399	diacylglycerol kinase	1.16238	0.374284	0.991503	0.313629	1.04002	0.272237	1.0665	0.335215	1.18594	0.462978	1.17865	0.536822
	0	SMU_845	-	1.02156	1.12975	1.04868	0.966584	0.930945	1.00517	hypothetical protein	1.16792	0.388729	1.01311	0.237813	1.15665	0.457913	1.21708	0.603669	1.19371	0.61	1.20067	0.523413
	0	SMU_1639	metS	1.02006	1.25529	1.17908	1.23037	1.28359	1.29535	methionyl-tRNA synthetase	1.16515	0.412823	0.694425	0.0997497	0.977522	0.225055	0.892207	0.198268	0.817778	0.165766	0.700195	0.125811
	0	SMU_672	idh	1.01989	1.24875	1.17408	1.21962	1.06643	1.35305	isocitrate dehydrogenase	1.16161	0.405861	0.697235	0.102247	0.981731	0.229955	0.861492	0.184975	1.12431	0.3849	0.556955	0.0805606
	0	SMU_48	purD	1.01976	1.33606	1.23168	1.00085	0.910795	1.11382	phosphoribosylamine--glycine ligase	1.1618	0.392918	0.509406	0.0558358	0.826786	0.150626	1.17687	0.517162	1.16737	0.552718	1.00468	0.29517
	0	SMU_1742c	-	1.01932	0.850232	0.861528	0.771539	0.975348	0.835603	trans-2-enoyl-ACP reductase	1.16702	0.43468	0.964399	0.280921	0.936667	0.285501	0.711846	0.138949	1.21834	0.591031	0.998427	0.311321
	0	SMU_325	-	1.01839	1.14613	1.20911	1.35615	1.29956	1.41735	deoxyuridine 5'-triphosphate nucleotidohydrolase	1.16533	0.408093	0.969319	0.206672	0.874231	0.170646	0.658522	0.0959109	0.782015	0.153428	0.49793	0.0637988
	0	SMU_2076c	-	1.01819	1.10617	1.35305	1.14777	1.09397	1.1722	hypothetical protein	0.971899	0.24469	0.966462	0.205095	0.611235	0.0743393	1.01398	0.285721	1.08675	0.314384	0.910512	0.222387
	0	SMU_1838	secA	1.01736	1.08321	1.06852	0.966938	1.01658	1.00768	preprotein translocase subunit SecA	1.16608	0.399815	1.09002	0.322422	1.13179	0.418048	1.22757	0.616857	1.21309	0.504545	1.20687	0.531557
	0	SMU_366	gltB	1.01715	1.14357	1.04199	1.06938	1.03688	1.06246	glutamate synthase	1.16689	0.421271	0.986005	0.218619	1.15887	0.473874	1.13804	0.436877	1.21179	0.499244	1.12837	0.420175
	0	SMU_148	adhE	1.01659	0.97366	0.991483	1.2055	1.12702	1.08786	bifunctional acetaldehyde-CoA/alcohol dehydrogenase	1.16438	0.435385	1.16599	0.596336	1.1971	0.61999	0.95717	0.253904	1.11775	0.357477	1.11073	0.396371
	0	SMU_1933c	-	1.01656	1.08036	1.09522	1.22793	1.30124	1.23196	cobalt permease	1.1617	0.428584	1.10512	0.339059	1.10295	0.380345	0.899872	0.21033	0.795278	0.157623	0.829556	0.177703
	0	SMU_249	nifS	1.01646	1.06308	1.10709	1.08429	1.26861	1.48621	NifS protein-like protein class-V aminotransferase	1.1675	0.442648	1.12751	0.375836	1.07812	0.352898	1.13921	0.440746	0.843507	0.178158	0.428447	0.0441742
	0	SMU_2015	rl5	1.01589	0.926026	1.28466	1.07701	0.935461	1.05848	50S ribosomal protein L5	1.16552	0.43011	1.10264	0.501101	0.749369	0.112893	1.13428	0.428053	1.19262	0.608844	1.11129	0.404915
	0	SMU_1423	pdhA	1.01573	1.16445	1.16196	0.966862	1.08086	1.27929	pyruvate dehydrogenase, TPP-dependent E1 component alpha-subunit	1.16568	0.388193	0.941183	0.183243	0.97365	0.225626	1.22902	0.623739	1.12442	0.351732	0.672686	0.117838
	0	SMU_350	-	1.01521	1.02644	1.02366	1.15811	1.10701	1.16306	hypothetical protein	1.16402	0.441181	1.17905	0.452618	1.19623	0.535851	1.04798	0.322052	1.11922	0.387077	0.980036	0.272723
	0	SMU_422	-	1.01506	1.07339	0.786745	0.768886	0.963926	1.06561	ribosome-binding factor A	1.1681	0.422282	1.10402	0.339825	0.74705	0.14956	0.723333	0.144449	1.1951	0.541907	1.12056	0.413899
	0	SMU_185	-	1.01467	1.15921	1.27983	1.19622	1.15276	1.10182	hypothetical protein	1.16055	0.411982	0.953672	0.192357	0.753497	0.1154	0.937662	0.238874	1.08031	0.297923	1.03171	0.343388
	0	SMU_291	tkt	1.01463	1.08968	1.0293	1.10604	0.993255	1.08572	transketolase	1.16241	0.419655	1.0834	0.311246	1.19749	0.524424	1.11231	0.403058	1.21854	0.582262	1.10768	0.393619
	0	SMU_1023	pycB	1.01434	0.974296	0.947377	0.939263	1.00881	1.1244	oxaloacetate decarboxylase	1.16811	0.423073	1.17046	0.605531	1.18499	0.584194	1.19757	0.559825	1.20482	0.519194	1.00625	0.299154
	0	SMU_363	glnR	1.01426	1.12326	1.14599	0.859504	0.82084	0.904397	transcriptional regulator; glutamine synthetase repressor	1.16643	0.396216	1.01213	0.240621	1.01952	0.256156	1.01672	0.322623	1.03243	0.356547	1.16935	0.520295
	0	SMU_431	-	1.01302	1.1365	1.00606	0.991902	1.04927	1.02848	ABC transporter ATP-binding protein	1.1656	0.413549	0.99894	0.226486	1.20592	0.562953	1.2298	0.615516	1.18174	0.46489	1.18602	0.474289
	0	SMU_59	purB	1.01297	1.39797	1.23663	1.03974	1.01135	1.25169	adenylosuccinate lyase	1.15448	0.343784	0.436264	0.0397397	0.796788	0.131602	1.11528	0.394089	1.18913	0.4797	0.726811	0.134595
	0	SMU_t03	-	1.01272	1.08709	1.19966	1.34957	1.32258	1.18604	Asp tRNA	1.16207	0.455165	1.0885	0.323063	0.929883	0.19966	0.710162	0.109474	0.766782	0.144299	0.953533	0.247212
	0	SMU_727	-	1.01242	1.0858	1.40624	1.33346	1.16309	1.12787	transcriptional regulator	1.16196	0.448594	1.08756	0.323328	0.534954	0.0578328	0.714245	0.113679	1.07857	0.299064	1.01419	0.311161
	0	SMU_538	trpA	1.01181	1.185	1.21264	1.13479	1.30648	1.37423	tryptophan synthase subunit alpha	1.16448	0.407843	0.890746	0.161386	0.906576	0.184219	1.07588	0.341396	0.770627	0.147723	0.560586	0.0813664
	0	SMU_567	-	1.01152	1.03297	1.10264	1.15982	1.32877	1.03537	glutamine ABC transporter permease	1.1613	0.423493	1.15369	0.43018	1.07554	0.3499	1.02397	0.296737	0.741492	0.134344	1.16913	0.455831
	0	SMU_1746c	-	1.01123	0.984874	1.22382	1.11575	1.16436	1.16007	enoyl-CoA hydratase	1.16418	0.426637	1.17121	0.553619	0.872809	0.169494	1.11397	0.383589	1.04418	0.27019	0.966264	0.264054
	0	SMU_1236c	-	1.01106	1.29674	1.0993	0.954818	0.94857	1.31824	hypothetical protein	1.15322	0.396507	0.599798	0.0741491	1.03883	0.285445	1.16235	0.499149	1.15659	0.501562	0.64009	0.107322
	0	SMU_1937	cnhA	1.011	1.0898	1.03578	1.22017	1.256	1.20381	carbon-nitrogen hydrolase	1.16181	0.421682	1.07844	0.300646	1.16842	0.491812	0.920527	0.218383	0.882893	0.193989	0.894672	0.211802
	0	SMU_905	-	1.00914	0.938835	1.02482	0.929755	0.870439	0.93139	ABC transporter ATP-binding protein	1.16405	0.456166	1.12204	0.526762	1.19259	0.531832	1.15364	0.488478	1.07252	0.413333	1.19752	0.563398
	0	SMU_481	-	1.00894	1.07832	1.1231	1.0377	1.01666	1.1105	methionyl-tRNA formyltransferase	1.16191	0.437132	1.10082	0.334985	1.06241	0.324359	1.20555	0.55028	1.21024	0.533644	1.03267	0.338539
	0	SMU_1263	hisI	1.00879	1.24969	1.33446	1.07539	1.11482	1.40093	phosphoribosyl-ATP pyrophosphatase / phosphoribosyl-AMP cyclohydrolase	1.15346	0.405015	0.696678	0.100771	0.61417	0.0759259	1.08995	0.357863	1.0871	0.317207	0.483785	0.0607758
	0	SMU_333	-	1.00858	0.952275	0.784731	0.700268	0.865228	0.874794	hypothetical protein	1.16414	0.412217	1.14232	0.547147	0.700506	0.124815	0.488565	0.0545295	1.09051	0.436642	1.11122	0.406557
	0	SMU_757	-	1.00826	0.958749	1.05043	1.05486	1.01492	0.931251	hypothetical protein	1.16326	0.411046	1.16342	0.625966	1.1476	0.438248	1.13995	0.453013	1.20937	0.513659	1.20826	0.599895
	0	SMU_1334	sfp	1.00826	0.78356	1.11642	1.06303	1.08234	0.86556	phosphopantetheinyl transferase	1.16442	0.446271	0.674252	0.101577	1.07	0.335245	1.16259	0.491687	1.12699	0.401046	1.07737	0.370445
	0	SMU_1288	rl19	1.0077	1.02531	1.15768	1.45373	1.29574	1.28569	50S ribosomal protein L19	1.16415	0.457037	1.16558	0.441031	1.03033	0.266091	0.512146	0.0633133	0.819727	0.16534	0.736989	0.137217
	0	SMU_1182	mtlD	1.00748	1.04438	1.14181	1.23288	1.17153	1.20894	mannitol-1-phosphate 5-dehydrogenase	1.16525	0.463939	1.15413	0.428033	1.03748	0.278323	0.882694	0.193504	1.04985	0.277437	0.876652	0.199199
	0	SMU_1879	-	1.00727	1.02555	1.07289	1.03963	0.970048	1.02121	PTS system mannose-specific transporter subunit IID	1.16205	0.458914	1.1908	0.476797	1.13512	0.4153	1.17545	0.513008	1.21551	0.637292	1.19073	0.507162
	0	SMU_1393c	-	1.00668	1.00995	0.981894	0.928564	1.04494	1.11725	hypothetical protein	1.16617	0.423258	1.18834	0.497222	1.20431	0.616056	1.18444	0.532938	1.1849	0.461982	1.01526	0.307422
	0	SMU_589	-	1.0066	0.97688	0.859149	0.836641	0.796865	0.917648	DNA-binding protein	1.16363	0.421276	1.16612	0.562257	0.991712	0.327593	0.957002	0.276371	0.911345	0.264555	1.19204	0.554855
	0	SMU_1183	mtlA2	1.00658	0.945907	1.07051	0.862941	0.941935	0.990416	PTS system mannitol-specific transporter subunit IIA	1.15917	0.445415	1.13301	0.539284	1.13269	0.411011	1.03393	0.331707	1.17598	0.569154	1.21009	0.539029
	0	SMU_472	-	1.00646	1.02885	0.936459	0.953855	1.10696	0.937628	N-6 adenine-specific DNA methylase	1.16646	0.434179	1.1746	0.460315	1.17222	0.554429	1.21382	0.593544	1.12134	0.351892	1.20961	0.599354
	0	SMU_536	trpF	1.00528	1.20296	1.13825	1.14681	1.14072	1.1812	N-(5'-phosphoribosyl)anthranilate isomerase	1.16233	0.435015	0.842574	0.142538	1.04257	0.276557	1.01125	0.286977	1.08314	0.306837	0.89413	0.213463
	0	SMU_346	-	1.00465	1.11829	1.22137	1.32702	1.24837	1.28913	NADH dehydrogenase; NAD(P)H nitroreductase	1.16201	0.466722	1.02815	0.258323	0.872746	0.168609	0.718585	0.111852	0.882785	0.193524	0.706236	0.128664
	0	SMU_1958c	-	1.00462	1.15394	1.32701	1.34659	1.17906	1.20079	PTS system mannose-specific transporter subunit IIC	1.15767	0.472753	0.967743	0.203914	0.708401	0.0953754	0.711327	0.11001	1.06676	0.288313	0.915	0.221652
	0	SMU_29	-	1.0045	1.15132	0.95877	0.882673	0.794113	0.936889	phosphoribosylaminoimidazolesuccinocarboxamide synthase	1.1637	0.44502	0.972225	0.207778	1.18323	0.597538	1.01827	0.321587	0.915246	0.26981	1.21137	0.590526
	0	SMU_878	msmE	1.00419	1.02709	1.01292	0.906408	0.987917	1.11725	multiple sugar-binding ABC transporter, sugar-binding protein MsmE	1.16755	0.46032	1.18003	0.47009	1.2098	0.557067	1.13837	0.467197	1.2201	0.556016	1.02278	0.328128
	0	SMU_1667	livM	1.00367	0.956391	1.18146	1.11073	1.2479	1.20473	branched chain amino acid ABC transporter permease	1.13766	0.455946	1.02818	0.401907	0.992429	0.243388	1.10516	0.374469	0.929361	0.211176	0.903417	0.217037
	0	SMU_464	-	1.0036	0.920627	0.778033	0.684458	0.858972	0.842888	nicotinate phosphoribosyltransferase	1.16221	0.472743	1.12373	0.532057	0.703827	0.126111	0.443614	0.0448498	1.04774	0.378614	1.05907	0.357262
	0	SMU_782	-	1.0034	0.986326	0.968415	0.990072	1.02233	0.989182	hypothetical protein	1.16646	0.439029	1.1711	0.543914	1.20041	0.636251	1.23296	0.624505	1.20552	0.5201	1.2198	0.570215
	0	SMU_1731	murC	1.00294	1.12431	1.27946	1.34809	1.13602	1.08979	UDP-N-acetyl muramate-alanine ligase	1.16112	0.458223	1.00915	0.242437	0.767524	0.119469	0.699866	0.104735	1.09151	0.32505	1.07056	0.365425
	0	SMU_442	-	1.0028	0.926841	0.888253	0.839088	0.858528	0.984334	hypothetical protein	1.16231	0.483759	1.10409	0.507838	1.04385	0.370936	0.942368	0.258939	1.07383	0.414915	1.22605	0.594615
	0	SMU_647	-	1.0026	0.861602	0.936149	1.04503	1.0978	0.807911	methyltransferase	1.16313	0.402272	0.981107	0.301502	1.15127	0.494389	1.14598	0.457703	1.1217	0.352568	0.926871	0.272773
	0	SMU_327	-	1.00207	1.0791	1.23506	1.119	1.05412	1.1365	DNA repair protein RadA	1.14802	0.47033	1.08122	0.306832	0.873081	0.173043	1.11213	0.384625	1.17137	0.452603	1.01503	0.311927
	0	SMU_330	gltX	1.00186	0.958866	1.18352	0.931635	1.23604	1.02792	glutamyl-tRNA synthetase	1.15218	0.408529	1.15261	0.579189	0.919758	0.190581	1.18437	0.527573	0.86162	0.186296	1.11185	0.402337
	0	SMU_1512	syfA	1.00153	1.02474	0.928481	0.894251	0.970343	1.02556	phenylalanyl-tRNA synthetase subunit alpha	1.1629	0.481937	1.17956	0.483033	1.15197	0.493539	1.11975	0.430415	1.20745	0.564029	1.19956	0.491111
	0	SMU_1538	glgC	1.00114	1.10299	1.17377	1.17085	1.20061	1.32273	glucose-1-phosphate adenylyltransferase	1.16153	0.466512	1.08067	0.292613	0.986261	0.234965	1.0216	0.294515	1.01078	0.253453	0.658367	0.113023
	0	SMU_1617	era	1.00093	1.00213	0.972585	0.861178	0.934058	0.97395	GTPase Era	1.1612	0.48045	1.17926	0.535866	1.18674	0.602873	1.01728	0.324329	1.18151	0.577152	1.22956	0.613549
	0	SMU_113	-	1.0009	0.86946	0.979713	0.900368	0.700177	0.868953	fructose-1-phosphate kinase	1.16687	0.472117	0.996652	0.347182	1.19889	0.63963	1.10667	0.415971	0.62	0.0968168	1.10424	0.402347
	0	SMU_191c	-	1.00088	1.49091	1.23571	1.36769	1.43023	1.43925	integrase	1.15113	0.425556	0.33443	0.0249399	0.839305	0.157107	0.648768	0.0922172	0.597379	0.0867067	0.507054	0.0654755
	0	SMU_1792c	-	1.00067	1.11999	1.15971	1.05999	0.943537	1.00048	hypothetical protein	1.1624	0.457222	1.02612	0.258328	1.00514	0.248519	1.14421	0.446687	1.19315	0.607923	1.21067	0.538684
	0	SMU_2101	aspS	1.00041	0.907279	0.93949	0.667894	0.993554	1.09788	aspartyl-tRNA synthetase	1.16414	0.468529	0.999603	0.353213	1.15988	0.518984	0.401713	0.0363914	1.14738	0.428974	1.02784	0.34004
	0	SMU_1418	hemN	1.00038	1.08427	0.95859	1.03334	1.15283	1.24623	coproporphyrinogen III oxidase	1.13909	0.462407	1.08577	0.314645	1.15167	0.497442	1.17694	0.516607	1.08854	0.309454	0.81976	0.171091
	0	SMU_2064c	-	0.99993	1.20287	0.930564	0.885197	0.930406	1.06648	transmembrane protein	1.14476	0.410295	0.840676	0.143058	1.09253	0.421046	1.03288	0.331887	1.1506	0.518864	1.03508	0.337257
	0	SMU_304	-	0.999538	1.02956	0.820279	0.716649	0.901652	1.12626	deaminase	1.1583	0.463393	1.15358	0.428984	0.7874	0.168278	0.524816	0.0643544	1.09309	0.44041	1.01639	0.319975
	0	SMU_1975c	-	0.998846	0.983594	1.07963	1.15338	1.1055	1.12372	hypothetical protein	1.14012	0.40494	1.14241	0.486762	1.10075	0.365816	1.04311	0.315335	1.12025	0.373979	1.01521	0.321637
	0	SMU_587	-	0.998373	1.06353	0.903033	0.875707	0.97238	0.922276	hypothetical protein	1.16417	0.42465	1.11954	0.351326	1.11509	0.457643	1.07227	0.391772	1.21941	0.590621	1.2115	0.577858
	0	SMU_407	-	0.998116	0.870559	0.826693	1.08281	1.17714	1.00882	hypothetical protein	1.16459	0.499915	0.99935	0.331116	0.839884	0.216907	1.14237	0.448258	1.03983	0.271146	1.21726	0.550751
	0	SMU_388	-	0.997987	1.02046	1.20449	1.41474	1.42859	1.40457	branched-chain amino acid ABC transporter permease	1.13928	0.413093	1.1349	0.399885	0.925929	0.19464	0.614354	0.0833283	0.6218	0.0933634	0.55493	0.0788789
	0	SMU_883	dexB	0.997791	1.07613	1.12389	1.07839	0.99928	1.03166	dextran glucosidase DexB	1.16171	0.476962	1.11724	0.346692	1.05983	0.305005	1.1369	0.431316	1.21632	0.578854	1.18646	0.477432
	0	SMU_548	murD	0.997492	0.867576	0.908863	0.862364	0.880156	0.913116	UDP-N-acetylmuramoyl-L-alanyl-D-glutamate synthetase	1.11929	0.454224	0.858653	0.188233	0.929951	0.282988	0.877325	0.21999	1.04193	0.361912	1.08289	0.378308
	0	SMU_1060	ffh	0.996567	1.01483	1.01269	1.00005	1.20491	0.988113	signal recognition particle protein	1.1633	0.45954	1.18653	0.485776	1.20178	0.546757	1.21833	0.598188	0.958919	0.226532	1.21387	0.553473
	0	SMU_526c	-	0.996049	0.920991	0.814459	0.681169	0.920629	1.21516	transcriptional regulator	1.13569	0.416647	1.0075	0.369114	0.787517	0.16988	0.437551	0.0429229	0.985785	0.320701	0.787146	0.158769
	0	SMU_1184c	-	0.995876	0.965867	1.15652	1.04096	1.00841	0.909945	transcriptional regulator, antiterminator	1.15534	0.437002	1.14253	0.546677	0.985383	0.231797	1.13836	0.431301	1.20923	0.515646	1.16802	0.495736
	0	SMU_1784c	-	0.995139	1.06854	1.15505	1.18239	1.04453	1.12397	Eep protein-like protein	1.1348	0.484449	1.11765	0.347377	1.04184	0.2748	0.982826	0.268088	1.18684	0.473428	1.01994	0.318028
	0	SMU_582	-	0.995096	0.994734	1.04139	1.02317	1.09348	1.12914	farnesyl diphosphate synthase	1.1483	0.468799	1.16615	0.522187	1.15586	0.455285	1.16956	0.50517	1.11512	0.360546	0.980441	0.278233
	0	SMU_1220c	-	0.994994	1.1297	1.31135	1.24522	1.14237	1.31159	hypothetical protein	1.1625	0.49042	1.00929	0.240956	0.708913	0.0979279	0.869839	0.189379	1.08258	0.30451	0.669393	0.115921
	0	SMU_352	-	0.994666	0.817869	0.942543	0.806786	1.0837	0.898411	ribulose-phosphate 3-epimerase	1.15511	0.48538	0.820336	0.171211	1.14019	0.475365	0.797859	0.175305	1.1276	0.400135	1.13871	0.428584
	0	SMU_891	hsdM	0.994439	0.958808	1.04668	1.02081	1.45262	1.10262	type I restriction-modification system DNA methylase	1.16034	0.450566	1.15907	0.61492	1.1462	0.438859	1.19687	0.531942	0.561894	0.0742442	1.01676	0.321617
	0	SMU_566c	-	0.994352	0.949932	0.921479	0.974115	0.888466	0.937225	hypothetical protein	1.14363	0.471181	1.10191	0.510696	1.04226	0.369329	1.18919	0.539244	1.08533	0.430766	1.16982	0.51992
	0	SMU_301	-	0.994309	1.13955	1.18575	1.07364	1.10848	1.18475	hypothetical protein	1.15283	0.436852	0.981233	0.215105	0.932605	0.200711	1.11662	0.393443	1.10067	0.337693	0.862545	0.18995
	0	SMU_114	-	0.994105	0.937837	0.91367	0.894754	0.848693	0.84876	PTS system fructose-specific transporter subunit IIBC	1.1523	0.461667	1.10501	0.512683	1.0824	0.407933	1.11953	0.433133	1.04845	0.376246	1.03639	0.344424
	0	SMU_275	-	0.993609	1.16233	1.07444	1.06244	1.0605	1.13648	L-ribulose-5-phosphate 4-epimerase	1.16162	0.428824	0.942916	0.184525	1.10326	0.378243	1.13839	0.436441	1.15124	0.432723	0.964018	0.262958
	0	SMU_1200	rs1	0.993402	0.954896	0.993017	1.07082	1.15803	0.950173	30S ribosomal protein S1	1.16348	0.481747	1.16471	0.650561	1.20307	0.60534	1.15112	0.460911	1.06941	0.289565	1.21466	0.626782
	0	SMU_65	-	0.993223	1.03753	0.950039	1.00316	0.940951	0.886512	protein tyrosine-phosphatase	1.16412	0.488924	1.1646	0.441241	1.18547	0.592142	1.22397	0.610145	1.20622	0.632693	1.16764	0.483303
	0	SMU_1992	tyrS	0.992847	1.05294	0.893841	0.903972	0.899123	0.894219	tyrosyl-tRNA synthetase	1.16421	0.480961	1.13368	0.388674	1.10639	0.435245	1.11956	0.431461	1.15724	0.536917	1.16803	0.495155
	0	SMU_1214	pyrC	0.992835	0.926857	0.821598	0.781075	0.86132	0.995244	dihydroorotase	1.15241	0.487818	1.08645	0.487217	0.819229	0.196812	0.765537	0.157092	1.05656	0.39502	1.21326	0.554409
	0	SMU_1232c	-	0.992694	0.985642	1.05729	1.06701	0.970952	1.02935	hypothetical protein	1.16019	0.513423	1.17459	0.576206	1.16057	0.468759	1.16798	0.486952	1.18557	0.599314	1.19593	0.503393
	0	SMU_888	galE	0.992366	1.1143	1.1554	1.01804	0.896348	1.06203	UDP-galactose 4-epimerase GalE	1.13425	0.417282	1.00967	0.242057	0.97009	0.215576	1.13501	0.427758	1.07217	0.411051	1.03129	0.331376
	0	SMU_2047	ptsG	0.991119	0.967276	0.998755	1.01162	0.947299	0.973694	PTS system glucose-specific transporter subunit IIABC	1.16603	0.5049	1.16749	0.64523	1.21359	0.591612	1.2212	0.582482	1.20673	0.640205	1.23098	0.619184
	0	SMU_588	-	0.991065	1.13045	1.045	1.00625	1.02229	0.910912	hypothetical protein	1.16053	0.437497	1.00051	0.226341	1.14842	0.443158	1.2077	0.559725	1.20551	0.501587	1.19235	0.551416
	0	SMU_1629c	-	0.990858	1.06829	1.11671	1.22221	1.10243	1.08807	cell division DNA segregation ATPase	1.16297	0.485701	1.11788	0.356401	1.06413	0.314765	0.900259	0.208619	1.12316	0.382257	1.06902	0.365435
	0	SMU_264	-	0.990631	1.36764	1.19136	1.33089	1.33329	1.32881	agmatine deiminase	1.13577	0.418068	0.48515	0.0485636	0.89102	0.179274	0.652284	0.0943493	0.708455	0.117012	0.569441	0.0866416
	0	SMU_1302	adcA	0.990146	1.02204	0.986418	1.0439	0.984025	1.03392	surface adhesin	1.16135	0.4854	1.18915	0.476827	1.19665	0.605435	1.17185	0.485631	1.22133	0.576742	1.16474	0.453539
	0	SMU_919c	-	0.990052	0.988013	1.09332	1.07034	0.964814	0.90374	ATPase, confers aluminum resistance	1.16264	0.471527	1.17724	0.555616	1.07944	0.347928	1.13561	0.42969	1.2094	0.627332	1.17329	0.527923
	0	SMU_1967	ssb2	0.98981	1.05791	1.06855	1.11829	1.46137	1.16302	single-stranded DNA-binding protein	1.14084	0.39461	1.07967	0.306932	1.10121	0.364865	1.04951	0.324099	0.596209	0.0826577	0.951345	0.251406
	0	SMU_793	-	0.989652	0.905638	1.13722	1.12379	0.923884	0.686133	hypothetical protein	1.14758	0.49038	1.0153	0.383659	1.05854	0.297217	1.11442	0.381512	1.16113	0.539304	0.45088	0.0487437
	0	SMU_265	arcC	0.989563	1.40837	1.34316	1.40609	1.4083	1.3331	amino acid kinase	1.15069	0.429955	0.419075	0.0362863	0.608661	0.0728078	0.506939	0.0621622	0.597428	0.0825275	0.569417	0.0880631
	0	SMU_1542c	-	0.989446	1.05883	1.10253	0.932818	0.942967	1.0427	lipid kinase	1.16219	0.477718	1.12614	0.37989	1.06824	0.334159	1.18585	0.536542	1.1926	0.604144	1.14989	0.437397
	0	SMU_1770	syv	0.989393	1.13701	0.910218	1.00492	0.925056	0.969143	valyl-tRNA synthetase	1.06306	0.376557	0.965	0.202853	0.861204	0.236206	1.09696	0.367848	1.05318	0.391647	1.11712	0.408158
	0	SMU_1086	kitH	0.9887	1.13859	0.856343	1.00622	1.063	1.04907	thymidine kinase	1.15315	0.470866	0.982014	0.214785	0.945339	0.293348	1.17525	0.515275	1.14341	0.422342	1.12064	0.412247
	0	SMU_1775c	-	0.988639	0.835092	0.834237	0.813866	0.687041	0.798977	hypothetical protein	1.15351	0.487818	0.911573	0.220365	0.790161	0.172427	0.804203	0.186762	0.608664	0.0935235	0.820471	0.209429
	0	SMU_1991	pbp1b	0.988577	1.01622	0.983854	1.10717	1.01213	1.04893	membrane carboxypeptidase, penicillin-binding protein 1b	1.1514	0.51482	1.18339	0.491702	1.19953	0.627798	1.11233	0.391376	1.21604	0.549334	1.1646	0.452317
	0	SMU_326	-	0.98821	0.777648	0.80875	0.75769	0.880854	0.840289	hypothetical protein	1.16451	0.525235	0.706606	0.116707	0.806704	0.181286	0.677139	0.124379	1.12147	0.487207	1.03306	0.336597
	0	SMU_1789c	-	0.987192	1.04991	0.959811	1.10296	1.14032	1.08952	hypothetical protein	1.15165	0.460165	1.12844	0.378969	1.17877	0.594104	1.10693	0.373408	1.08529	0.31016	1.03667	0.345556
	0	SMU_1241	uvrC	0.987167	1.03414	1.05744	0.981061	0.963897	0.904468	excinuclease ABC subunit C	1.13884	0.377237	1.11676	0.349895	1.06367	0.319419	1.17	0.502432	1.18274	0.53034	1.1492	0.45036
	0	SMU_1337c	-	0.98631	0.663564	0.961454	0.666253	0.889652	0.909206	alpha/beta hydrolase	1.13689	0.407698	0.231975	0.0094044	1.18165	0.581361	0.397581	0.037012	1.11486	0.473173	1.1643	0.499985
	0	SMU_898	-	0.986072	0.934429	0.860444	0.753769	0.690225	0.745674	hypothetical protein	1.15975	0.501782	1.13984	0.547673	0.962812	0.301662	0.622308	0.105275	0.608562	0.0932032	0.685506	0.132092
	0	SMU_1539	glgB	0.986032	0.963728	0.989054	0.901745	0.916849	0.984448	glycogen branching protein	1.1621	0.523864	1.16678	0.64529	1.20549	0.621051	1.13029	0.450871	1.17612	0.56981	1.22273	0.586887
	0	SMU_803c	-	0.985783	1.29197	1.03028	0.945352	0.984977	1.00749	ABC transporter ATP-binding protein	1.15126	0.460786	0.60254	0.0747898	1.18275	0.506131	1.20619	0.575931	1.21293	0.540295	1.19892	0.498649
	0	SMU_599	-	0.985447	0.942759	0.991707	1.05116	1.11277	1.17594	D-alanyl-alanine synthetase A	1.15333	0.467838	1.14273	0.553063	1.18314	0.570275	1.16734	0.487267	1.11218	0.344009	0.951794	0.24962
	0	SMU_1488c	-	0.984998	1.03621	0.992072	0.867724	0.93071	1.03232	hypothetical protein	1.16259	0.486722	1.15606	0.427593	1.20508	0.593113	1.05885	0.36991	1.18933	0.587523	1.17942	0.466336
	0	SMU_1494	lacC	0.984942	1.13825	1.25178	1.08647	1.09772	1.15148	tagatose-6-phosphate kinase	1.16381	0.521527	0.996901	0.227022	0.807954	0.14032	1.11529	0.412513	1.1225	0.385966	0.964688	0.262658
	0	SMU_1561	trkB	0.984709	0.99457	1.02625	0.769056	0.878457	1.05653	potassium uptake system protein TrkB	1.16301	0.519585	1.18164	0.552628	1.19233	0.528729	0.714203	0.141196	1.11214	0.473689	1.14856	0.434014
	0	SMU_1927	-	0.984119	0.961141	0.809393	0.713416	0.937069	1.09491	ABC transporter ATP-binding protein	1.16081	0.49487	1.16539	0.646236	0.826205	0.205931	0.565242	0.0761011	1.19066	0.590561	1.03133	0.338614
	0	SMU_1301c	-	0.98408	1.07234	0.838739	0.785344	0.980449	0.980933	methyltransferase	1.13685	0.420075	1.08249	0.306652	0.862862	0.238388	0.779581	0.167778	1.21233	0.504835	1.19005	0.506276
	0	SMU_75	-	0.984015	1.01311	1.02652	0.965943	0.965679	1.02694	D-alanyl-D-alanine carboxypeptidase	1.16104	0.504439	1.18594	0.488504	1.19875	0.524379	1.21245	0.590445	1.20657	0.572958	1.20085	0.497648
	0	SMU_937	-	0.983923	0.837118	0.975163	0.974298	0.835754	0.800334	mevalonate diphosphate decarboxylase	1.15238	0.504625	0.916423	0.232087	1.19054	0.619104	1.2312	0.630741	1.04855	0.379955	0.876099	0.239414
	0	SMU_356	purR	0.983458	0.934154	0.872331	0.826894	0.779647	0.882911	pur operon repressor	1.16343	0.513393	1.1463	0.584049	1.02614	0.34975	0.882249	0.223874	0.910613	0.26024	1.12304	0.421001
	0	SMU_906	-	0.983388	0.977324	0.888723	0.881763	0.861737	1.00224	ABC transporter ATP-binding protein	1.15041	0.531752	1.16511	0.596166	1.03301	0.353644	1.05773	0.368458	1.05891	0.39961	1.21242	0.546136
	0	SMU_673	-	0.982964	0.92613	1.36029	1.21169	0.966448	0.817264	hypothetical protein	1.16226	0.497142	1.14316	0.552698	0.609828	0.0708108	0.914597	0.216061	1.20618	0.635981	0.901725	0.256346
	0	SMU_1414c	-	0.982893	1.05606	1.04106	1.09855	1.14387	1.13599	hypothetical protein	1.15254	0.469655	1.11647	0.356512	1.15514	0.460786	1.11005	0.404464	1.08886	0.311727	1.00723	0.300455
	0	SMU_1892c	-	0.982773	1.35621	1.24488	1.32701	1.28744	1.41688	hypothetical protein	1.16134	0.517578	0.493544	0.0508859	0.81205	0.146722	0.719551	0.112362	0.808454	0.162257	0.494683	0.0623924
	0	SMU_1989	rpoC	0.982616	0.979444	0.906907	1.02757	1.04683	1.0715	DNA-directed RNA polymerase subunit beta'	1.15998	0.530936	1.17039	0.601987	1.10767	0.441847	1.21168	0.568238	1.20551	0.492342	1.12161	0.413729
	0	SMU_735	-	0.981899	0.892689	1.30786	1.49003	1.24706	1.20027	hypothetical protein	1.12573	0.482823	1.00368	0.357167	0.717849	0.10024	0.496609	0.0579129	0.901715	0.202638	0.916812	0.221632
	0	SMU_166	-	0.981887	0.835663	0.921074	0.793255	0.97537	0.874611	hypothetical protein	1.1598	0.481997	0.933543	0.2453	1.14879	0.507698	0.810215	0.188969	1.22507	0.588769	1.14965	0.449389
	0	SMU_977	licT	0.980754	0.991646	1.0677	1.19447	1.0336	1.03994	transcriptional antiterminator LicT (fragment)	1.15693	0.511922	1.17683	0.541752	1.14499	0.431522	0.969963	0.26021	1.21511	0.510856	1.18321	0.470205
	0	SMU_1416c	-	0.980255	1.16105	1.03767	0.91868	0.912677	0.913938	mutator protein MutT	1.14345	0.458744	0.948142	0.186496	1.14791	0.437217	1.12237	0.438163	1.15559	0.52979	1.1638	0.49045
	0	SMU_259	oppF	0.980127	0.981404	0.95693	0.810557	0.830069	0.888938	oligopeptide ABC transporter ATP-binding protein OppF	1.153	0.519725	1.16795	0.560626	1.17028	0.535355	0.808906	0.18502	1.01741	0.346266	1.14651	0.441276
	0	SMU_1382	leuC	0.979883	1.02163	1.02993	1.03398	0.984425	1.04422	isopropylmalate isomerase large subunit	1.15397	0.546842	1.18225	0.469825	1.18945	0.511977	1.19683	0.536116	1.20102	0.586572	1.16854	0.456186
	0	SMU_1450	-	0.979479	1.19005	1.09816	1.10738	1.08026	1.23277	amino acid permease	1.15365	0.514935	0.873961	0.155721	1.07701	0.351997	1.11476	0.391116	1.11178	0.361692	0.828806	0.177127
	0	SMU_262	otcA	0.97927	1.03332	0.843546	0.962458	0.986033	0.921505	putrescine carbamoyltransferase	1.13766	0.458549	1.12946	0.401361	0.857143	0.231231	1.18639	0.544505	1.21198	0.540475	1.17196	0.524389
	0	SMU_1736	accC	0.979246	0.916716	0.854447	0.76135	0.841687	0.918534	acetyl-CoA carboxylase biotin carboxylase subunit	1.14498	0.523458	1.06465	0.45506	0.925518	0.277007	0.660708	0.116732	1.04817	0.375621	1.17534	0.532372
	0	SMU_889	pbpX	0.978819	0.963951	1.04426	1.04794	0.975026	1.04931	penicillin-binding protein, class C; fmt-like protein	1.15871	0.513108	1.16765	0.622037	1.15825	0.466081	1.17203	0.507412	1.22405	0.616562	1.15227	0.439454
	0	SMU_1798c	-	0.978753	1.05753	1.10345	1.21032	1.15607	1.2231	hypothetical protein	1.15291	0.52017	1.12637	0.376021	1.07912	0.348363	0.945647	0.241381	1.08264	0.303443	0.862534	0.190811
	0	SMU_827	rgpC	0.978572	1.15882	1.24188	1.19264	1.35919	1.49764	polysaccharide ABC transporter permease	1.15243	0.546587	0.960098	0.197017	0.836448	0.153223	0.935894	0.23046	0.696988	0.112327	0.437915	0.0462462
	0	SMU_1460	rmlC	0.978197	0.95852	0.994931	1.02852	0.900274	0.910368	dTDP-4-keto-L-rhamnose reductase	1.14443	0.526421	1.1192	0.529349	1.20006	0.586777	1.19507	0.537723	1.09402	0.452282	1.14812	0.45511
	0	SMU_1511c	-	0.977954	0.943011	1.02514	0.944986	1.19622	1.2239	acetyltransferase	1.13697	0.531391	1.08403	0.479079	1.1901	0.511066	1.11443	0.425581	1.02212	0.258343	0.881481	0.205591
	0	SMU_986c	-	0.977666	1.35971	1.29064	1.35311	1.31471	1.18067	hypothetical protein	1.139	0.477332	0.502917	0.0543694	0.764522	0.12015	0.692458	0.102933	0.751297	0.139129	0.894442	0.212643
	0	SMU_1826	yfbQ	0.977051	1.0109	0.989873	0.888414	1.00011	0.934072	aminotransferase	1.15364	0.525646	1.17968	0.494535	1.1961	0.581727	1.10317	0.411341	1.20868	0.537798	1.20853	0.575836
	0	SMU_1716c	-	0.976978	0.886945	0.941069	1.13015	1.083	1.06153	hypothetical protein	1.14345	0.488043	1.01507	0.382047	1.14428	0.481652	1.08285	0.352277	1.12767	0.404109	1.12921	0.41992
	0	SMU_973	potA	0.976454	1.05006	1.02241	0.944374	0.960416	0.958771	spermidine/putrescine ABC transporter ATP-binding protein	1.16092	0.54043	1.13608	0.408829	1.19345	0.531021	1.2052	0.568819	1.21548	0.652883	1.22775	0.653413
	0	SMU_909	-	0.976424	1.00512	1.14923	1.48506	1.33522	1.37874	permease	1.139	0.507718	1.16279	0.488999	0.991473	0.239184	0.469113	0.0476627	0.710211	0.118013	0.560378	0.0816166
	0	SMU_2056	-	0.97636	1.21827	1.1659	1.15336	1.04935	1.13461	recombination factor protein RarA	1.13826	0.445055	0.781074	0.127442	0.954073	0.208674	0.935735	0.229484	1.11667	0.392342	0.931124	0.236276
	0	SMU_184	sloC	0.975952	1.14459	1.11974	1.23958	1.32552	1.3054	ABC transporter metal binding lipoprotein	1.15381	0.482898	0.963499	0.203984	1.04112	0.283468	0.800329	0.158223	0.716134	0.123298	0.624969	0.100721
	0	SMU_1271	hisG	0.975551	1.21482	1.29811	1.23026	1.18157	1.46263	ATP phosphoribosyltransferase	1.14943	0.512377	0.783678	0.129044	0.715404	0.102047	0.898584	0.203283	1.03077	0.262077	0.448426	0.0484785
	0	SMU_120	-	0.975263	0.993245	0.864671	1.23912	1.10814	1.24666	50S ribosomal protein L28	1.1506	0.525345	1.18137	0.545551	0.961866	0.301847	0.89796	0.202693	1.11618	0.365916	0.831934	0.176547
	0	SMU_2151	pgsA	0.974968	1.0895	0.919137	1.04635	1.08878	1.01195	phosphotidylglycerophosphate synthase	1.15334	0.493939	1.08054	0.299069	1.14333	0.485831	1.1713	0.482472	1.12216	0.386972	1.19343	0.503534
	0	SMU_935	-	0.974931	0.844262	0.958914	0.992059	1.16998	1.00972	amino acid ABC transporter permease	1.1427	0.557668	0.893573	0.211542	1.16617	0.529389	1.21897	0.599114	1.07809	0.30001	1.2093	0.539284
	0	SMU_2127	-	0.974823	0.867938	0.832985	0.88568	0.76271	0.824623	succinate semialdehyde dehydrogenase	1.15494	0.563303	0.999002	0.330501	0.838199	0.218989	1.06929	0.384795	0.828072	0.195621	0.947483	0.282633
	0	SMU_2052c	-	0.974672	0.95057	1.00127	1.18583	0.951883	1.03667	hypothetical protein	1.15288	0.565791	1.10469	0.504795	1.20522	0.566892	0.994521	0.27526	1.20205	0.628098	1.18753	0.476677
	0	SMU_391c	-	0.974444	0.920441	0.985459	1.05324	0.938397	0.895966	hypothetical protein	1.1501	0.505786	1.11784	0.523113	1.19685	0.607923	1.16893	0.486762	1.18397	0.596727	1.16388	0.486406
	0	SMU_1465c	-	0.974416	0.894196	0.831548	0.885572	0.906512	0.875001	replication protein DnaD-like	1.15512	0.5	1.03019	0.406817	0.84391	0.224705	1.0599	0.371867	1.1508	0.522988	1.1246	0.419895
	0	SMU_1264	hisF	0.974368	1.07099	1.25094	1.0238	0.932956	1.16383	imidazole glycerol phosphate synthase subunit HisF	1.15227	0.543689	1.11909	0.356226	0.805058	0.138609	1.19323	0.528534	1.18224	0.575145	0.947308	0.241331
	0	SMU_1687	ppaC	0.973892	0.899896	1.0584	0.94096	0.899435	0.926996	manganese-dependent inorganic pyrophosphatase	1.13617	0.479474	1.05173	0.429009	1.12567	0.399449	1.18107	0.523739	1.13791	0.506306	1.19155	0.55522
	0	SMU_972	murB	0.973864	0.902324	1.06344	1.02598	0.866429	0.911954	UDP-N-acetylenolpyruvoylglucosamine reductase	1.15014	0.564374	1.03231	0.406622	1.15883	0.451236	1.21167	0.573694	1.08651	0.428514	1.1635	0.498478
	0	SMU_1273	hisC	0.97379	1.16876	1.02123	0.964509	1.04218	1.02502	histidinol-phosphate aminotransferase	1.15465	0.476752	0.930265	0.175531	1.16819	0.490546	1.20205	0.581772	1.18066	0.463874	1.16576	0.447518
	0	SMU_1178c	-	0.973507	0.936594	1.04052	0.984217	0.920025	0.768579	amino acid ABC transporter ATP-binding protein	1.15564	0.508018	1.15518	0.5747	1.15625	0.462382	1.23618	0.630465	1.17627	0.568118	0.786971	0.18985
	0	SMU_243	-	0.973261	1.15828	1.02215	1.05156	1.11547	1.26436	hypothetical protein	1.14031	0.518478	0.96432	0.202227	1.19566	0.521231	1.16672	0.488178	1.12178	0.355961	0.745117	0.143579
	0	SMU_785	aroK	0.972603	0.979334	1.04666	1.00888	0.987368	0.922215	shikimate kinase	1.14846	0.531892	1.17113	0.581086	1.1616	0.472663	1.21828	0.602432	1.22125	0.597432	1.19222	0.554339
	0	SMU_1383	leuB	0.972563	1.0951	1.13422	1.29076	1.15649	1.15298	3-isopropylmalate dehydrogenase	1.14101	0.520375	1.07893	0.291602	1.06303	0.303799	0.795623	0.156496	1.08893	0.316652	1.0028	0.294114
	0	SMU_786	pheA	0.972321	1.08768	1.15531	1.08605	0.994566	0.9601	prephenate dehydratase	1.1317	0.507052	1.07877	0.308298	0.983588	0.231867	1.10337	0.371657	1.19454	0.53049	1.19886	0.568829
	0	SMU_2120c	-	0.972235	0.864718	0.949653	0.85498	1.04927	1.29167	3-methyladenine DNA glycosylase	1.13956	0.498874	0.977196	0.301767	1.13792	0.475556	0.954301	0.26986	1.13494	0.412963	0.73695	0.139054
	0	SMU_1541	pulA	0.972188	1.02401	0.990805	1.0092	0.968108	1.00809	pullulanase	1.15297	0.506987	1.17669	0.448178	1.2043	0.578408	1.20661	0.548348	1.21897	0.618584	1.19482	0.50472
	0	SMU_118c	-	0.972027	1.05646	0.999155	0.801464	0.975878	1.11261	esterase	1.14916	0.54465	1.13483	0.394179	1.21324	0.586582	0.858086	0.208724	1.20321	0.520911	1.01914	0.324409
	0	SMU_862	-	0.971841	0.918773	1.01013	0.901402	0.749092	0.82392	permease	1.16116	0.541436	1.12473	0.533093	1.21205	0.563559	1.1326	0.448959	0.813895	0.186161	0.999424	0.312633
	0	SMU_1874	lepC	0.971152	0.838408	1.05347	1.03798	1.01589	0.84003	signal peptidase I	1.13754	0.510355	0.96154	0.271907	1.13781	0.428243	1.16247	0.493964	1.20572	0.518979	1.03249	0.342097
	0	SMU_1429	murC2	0.970692	0.860488	0.990875	1.11628	1.05006	0.813386	UDP-N-acetylmuramyl tripeptide synthetase MurC	1.15554	0.568233	1.00038	0.326952	1.1954	0.618984	1.11651	0.390611	1.19428	0.482973	0.90965	0.26042
	0	SMU_1490	lacG	0.970464	0.918844	0.882133	0.951483	1.00274	1.02759	6-phospho-beta-galactosidase	1.16052	0.545215	1.11712	0.521657	1.08053	0.406146	1.2061	0.572262	1.21268	0.550435	1.19763	0.489124
	0	SMU_1790c	-	0.969639	1.26696	1.14704	1.25924	1.26163	1.33122	transcriptional regulator	1.15426	0.523559	0.66583	0.0903103	1.04046	0.272873	0.816923	0.164775	0.846415	0.17962	0.624587	0.102222
	0	SMU_1272	hisZ	0.969433	1.05159	0.98693	0.780722	0.870697	1.15744	histidyl-tRNA synthetase	1.14097	0.537928	1.12401	0.376356	1.18527	0.588483	0.694987	0.131136	1.07316	0.411967	0.985437	0.282117
	0	SMU_154	-	0.969139	0.723411	0.860404	0.869994	0.783775	0.802228	30S ribosomal protein S15	1.13658	0.506021	0.503298	0.0473574	0.940507	0.288083	1.01704	0.32018	0.874016	0.220035	0.841576	0.216502
	0	SMU_338	-	0.969102	0.923329	1.0496	1.04241	1.09943	0.864095	RNA-binding protein	1.13333	0.575556	1.06715	0.457733	1.15784	0.482723	1.19516	0.530586	1.11678	0.387352	1.04718	0.351682
	0	SMU_537	trpB	0.969034	1.15827	1.05086	1.14384	1.1046	1.09755	tryptophan synthase subunit beta	1.15	0.527022	0.954506	0.188704	1.13661	0.423243	0.990951	0.271296	1.1242	0.353914	1.02335	0.327287
	0	SMU_1313c	-	0.969024	1.0064	1.09977	0.692104	1.03902	1.03325	bifunctional ATP-dependent DNA helicase/DNA polymerase III subunit epsilon	1.15267	0.539009	1.18669	0.514129	1.07088	0.33981	0.470822	0.0516066	1.08924	0.316196	1.16533	0.450851
	0	SMU_1586	syt1	0.968654	0.965643	1.0168	0.998242	0.930924	0.992805	threonyl-tRNA synthetase	1.15236	0.561537	1.16829	0.63542	1.20852	0.55466	1.22955	0.616622	1.18803	0.591637	1.22069	0.57002
	0	SMU_1965c	-	0.968582	1.04092	1.21084	1.17917	1.36636	1.31613	histidine kinase	1.13742	0.525676	1.13021	0.369384	0.930258	0.198343	1.02379	0.293098	0.706474	0.116331	0.707699	0.129284
	0	SMU_1011	citG	0.968472	1.00596	0.766082	0.733691	0.749283	0.82598	CitG protein	1.13654	0.544565	1.1715	0.499179	0.643019	0.0991241	0.575379	0.0835135	0.820848	0.188984	0.980293	0.301742
	0	SMU_1221	pyrE	0.96796	1.14458	1.22753	1.0515	1.00195	0.958822	orotate phosphoribosyltransferase	1.15371	0.523313	0.983372	0.211637	0.837666	0.158058	1.16822	0.475355	1.21601	0.554975	1.22881	0.620556
	0	SMU_303	-	0.967751	0.916825	0.856653	0.754702	0.716921	0.717884	hypothetical protein	1.1398	0.529314	1.02852	0.409244	0.841109	0.216381	0.641192	0.110395	0.688039	0.122938	0.518869	0.0711562
	0	SMU_1171c	-	0.967433	0.930509	1.11151	0.906836	0.849689	0.735089	hypothetical protein	1.14991	0.590425	1.14184	0.559489	1.0763	0.343684	1.13789	0.459029	1.0508	0.386557	0.668457	0.121446
	0	SMU_1489	lacX	0.967425	1.05104	0.982232	0.930365	0.992762	1.0243	hypothetical protein	1.15145	0.54509	1.13579	0.39963	1.19955	0.613549	1.18798	0.543448	1.2153	0.569965	1.18531	0.472227
	0	SMU_r01	-	0.966959	0.952024	0.955922	0.867314	0.895124	0.97156	16S ribosomal RNA	1.15357	0.570581	1.16454	0.634725	1.18896	0.611141	1.04709	0.360035	1.14889	0.523268	1.22924	0.621386
	0	SMU_320	-	0.966871	0.806429	0.895476	1.16576	1.18265	0.990366	5-formyltetrahydrofolate cyclo-ligase	1.13802	0.542312	0.80495	0.161151	1.03284	0.358754	1.04275	0.308964	1.04302	0.273023	1.22147	0.581391
	0	SMU_1360c	-	0.966663	0.852998	0.857889	0.804563	0.856836	0.839393	hypothetical protein	1.15076	0.507718	0.96543	0.286537	0.999834	0.330776	0.884871	0.223654	1.09059	0.440495	1.06965	0.363509
	0	SMU_1442c	-	0.966607	0.912062	0.859198	0.829002	0.812921	0.888547	hypothetical protein	1.15216	0.539905	1.08178	0.477002	0.979011	0.321927	0.958435	0.275826	0.991221	0.32495	1.16656	0.48986
	0	SMU_1381	leuD	0.966464	1.02692	1.0049	0.878374	0.870136	1.01463	isopropylmalate isomerase small subunit	1.14977	0.556717	1.17652	0.462247	1.20861	0.564985	1.0701	0.386692	1.09293	0.445816	1.20218	0.496997
	0	SMU_445	sygA	0.966463	1.0651	0.933949	0.826811	0.897996	0.985819	glycyl-tRNA synthetase subunit alpha	1.15161	0.552222	1.13021	0.373909	1.16819	0.526211	0.94396	0.258904	1.15751	0.531251	1.22211	0.584755
	0	SMU_1112c	-	0.966449	1.1587	1.22231	1.11362	1.18622	1.39063	hypothetical protein	1.15542	0.537663	0.964103	0.196391	0.872709	0.172533	1.10641	0.373789	1.03178	0.264399	0.542109	0.0746146
	0	SMU_2158c	-	0.966274	0.881637	0.689128	0.859804	0.881448	0.700163	tryptophanyl-tRNA synthetase	1.15439	0.533068	1.02689	0.401917	0.378476	0.0310661	1.04918	0.347102	1.13229	0.497573	0.520603	0.0734785
	0	SMU_995	-	0.966195	0.814591	1.38164	1.31097	1.26493	1.35467	ferrichromeABC transporter permease	0.952767	0.280871	0.531962	0.0556456	0.621394	0.0780631	0.794898	0.155956	0.88898	0.196216	0.569305	0.0860511
	0	SMU_1466	metA	0.966123	0.866073	0.891088	0.899683	0.840015	0.780328	homoserine O-succinyltransferase	1.13386	0.556056	0.991474	0.313123	1.01663	0.343964	1.06912	0.383128	0.988193	0.322968	0.782	0.178083
	0	SMU_164	-	0.965442	0.927061	1.08743	0.874114	0.768939	0.758278	tRNA/rRNA methyltransferase	1.15145	0.556607	1.12414	0.533939	1.09912	0.373524	1.07063	0.381527	0.872098	0.222608	0.753788	0.16034
	0	SMU_1141c	-	0.965208	0.925896	0.942817	1.19249	1.03513	0.788731	hypothetical protein	1.14976	0.577553	1.13542	0.542137	1.1834	0.570971	0.953912	0.250175	1.19231	0.476206	0.862632	0.22969
	0	SMU_276c	-	0.964623	1.31751	0.951781	0.774636	1.04054	1.12866	hypothetical protein	1.03614	0.338909	0.549487	0.0643544	1.04233	0.371441	0.664469	0.119059	1.11355	0.361151	0.888674	0.2046
	0	SMU_263	-	0.964402	1.09336	0.992214	1.03888	0.962903	1.14897	amino acid antiporter	1.07678	0.43015	1.07628	0.28496	1.18324	0.517698	1.12956	0.424009	1.17593	0.51003	0.911718	0.223138
	0	SMU_917c	-	0.964047	0.921138	0.884428	0.725243	0.773395	0.812217	6-pyruvoyl tetrahydrobiopterin synthase	1.10007	0.471852	1.00238	0.326101	0.916274	0.268278	0.567094	0.0752152	0.835744	0.199525	0.773651	0.170761
	0	SMU_1167c	-	0.963418	1.21713	1.226	0.997791	0.983913	0.921519	ABC transporter ATP-binding protein	1.13266	0.439124	0.743769	0.119494	0.801134	0.134324	1.1648	0.49029	1.2088	0.50518	1.16484	0.498468
	0	SMU_950	-	0.963252	1.03339	1.13427	1.20823	1.10734	1.12748	GTP-binding protein YsxC	1.14376	0.581717	1.15355	0.42955	1.05819	0.305065	0.957947	0.252192	1.11854	0.391321	1.01032	0.303398
	0	SMU_820	-	0.962947	0.936123	1.05737	1.20551	1.03133	0.877318	hypothetical protein	1.13453	0.536436	1.14025	0.548438	1.13886	0.42522	0.936741	0.2302	1.20529	0.491046	1.14253	0.434595
	0	SMU_1451	aldB	0.96188	1.07532	1.20389	1.4681	1.35548	1.32594	alpha-acetolactate decarboxylase	1.13722	0.538679	1.09064	0.322062	0.926879	0.196231	0.495513	0.058033	0.711195	0.122092	0.658299	0.112352
	0	SMU_1810	scnE	0.961776	0.939835	1.30475	1.33872	1.00219	1.0728	bacteriocin operon component, ScnE-like protein	0.914738	0.253178	0.84	0.17952	0.79764	0.128549	0.741268	0.125771	1.11286	0.473438	1.0984	0.384825
	0	SMU_1417c	-	0.961631	1.06544	0.964453	0.976207	0.825486	0.834032	oleoyl-acyl carrier protein thioesterase	1.13415	0.585751	1.1254	0.376261	1.18687	0.59997	1.22515	0.61012	1.0232	0.348749	0.999479	0.316652
	0	SMU_137	mleS	0.961063	1.06383	1.1422	1.13969	0.988555	1.27717	malate dehydrogenase	1.13157	0.565045	1.12472	0.361396	1.04032	0.273358	1.04174	0.313879	1.21446	0.568629	0.736461	0.137487
	0	SMU_115	-	0.961018	0.888348	0.759282	0.692042	0.697351	0.695167	PTS system fructose-specific transporter subunit IIA	1.14243	0.504089	1.00455	0.352447	0.608415	0.0864815	0.477602	0.0528278	0.670962	0.115185	0.482851	0.0601752
	0	SMU_1349	-	0.96099	0.79718	0.814641	0.832935	0.786217	0.824901	hypothetical protein	1.1451	0.516456	0.797965	0.158954	0.789186	0.169845	0.902614	0.238529	0.874673	0.221076	0.876201	0.235495
	0	SMU_289	-	0.960874	1.05909	1.11514	1.21496	1.15726	1.19083	transcriptional regulator	1.1487	0.550801	1.13319	0.366386	1.06953	0.333493	0.934283	0.228193	1.08183	0.30484	0.91674	0.230791
	0	SMU_22	gbpB	0.960764	0.885127	0.915003	1.04703	1.01409	0.966955	secreted antigen GbpB/SagA	1.13997	0.582062	1.01628	0.37996	1.10445	0.432272	1.19827	0.533764	1.21722	0.547077	1.21392	0.622758
	0	SMU_10	-	0.960152	0.800748	0.70576	0.881718	0.837166	0.813653	hypothetical protein	1.13969	0.437843	0.717638	0.123198	0.435307	0.038999	1.04536	0.355255	1.0337	0.356466	0.89286	0.251592
	0	SMU_1230c	-	0.959826	1.0262	0.981287	0.863055	0.805577	0.914112	hypothetical protein	1.14932	0.579454	1.17595	0.465556	1.19652	0.6254	1.05296	0.352042	0.975568	0.313959	1.17866	0.534469
	0	SMU_2010	rl18	0.959822	0.87832	0.975783	0.984294	1.02514	0.984987	50S ribosomal protein L18	1.15283	0.589469	1.02538	0.402863	1.19717	0.65451	1.23609	0.654545	1.20667	0.527237	1.22446	0.589555
	0	SMU_542	glk	0.959531	0.857056	0.954436	0.987311	0.952268	0.912134	glucose kinase	1.11867	0.519585	0.901719	0.215275	1.1113	0.450526	1.18401	0.534525	1.16678	0.551271	1.1244	0.420385
	0	SMU_1833	recG	0.959501	0.970411	0.985607	1.01713	1.02547	1.12661	ATP-dependent DNA helicase	1.13687	0.584174	1.15939	0.59502	1.19353	0.623048	1.22147	0.582002	1.20447	0.52025	1.0179	0.324525
	0	SMU_1118c	-	0.959293	0.998402	1.02241	1.26204	1.13656	1.18606	ABC sugar transporter, permease	1.12479	0.52524	1.15863	0.466166	1.17491	0.499249	0.868199	0.188153	1.10234	0.337653	0.947392	0.241827
	0	SMU_273	-	0.958626	0.945073	0.994899	0.965222	0.948535	0.900148	3-keto-L-gulonate-6-phosphate decarboxylase	1.14846	0.612818	1.15743	0.600731	1.20294	0.611426	1.22691	0.615911	1.20599	0.636797	1.16441	0.506441
	0	SMU_1907	-	0.958391	0.994756	1.13727	1.0359	0.824187	0.91528	hypothetical protein	1.06337	0.414064	1.10295	0.468313	1.0594	0.299049	1.16231	0.495641	0.88499	0.232543	1.08566	0.384164
	0	SMU_1195	-	0.9577	1.01169	1.10749	1.07669	0.914848	0.915313	permease	1.13615	0.60538	1.17772	0.501527	1.07595	0.34465	1.14418	0.444384	1.15611	0.528869	1.16718	0.48954
	0	SMU_1085	rf1	0.957485	0.966129	0.902811	0.957992	0.987146	0.872754	peptide chain release factor 1	1.13571	0.55469	1.16171	0.598218	1.1058	0.431141	1.20548	0.576191	1.22176	0.556221	1.13991	0.431887
	0	SMU_1589c	-	0.95649	0.968139	0.965025	0.949491	0.878483	0.824716	hexosyltransferase	1.14793	0.621301	1.16547	0.638023	1.19311	0.624024	1.20533	0.577933	1.11727	0.481466	0.998734	0.311917
	0	SMU_359	-	0.956367	1.07372	1.00874	1.13867	1.12435	1.22306	elongation factor G	1.1394	0.600005	1.11464	0.34477	1.20569	0.574309	1.08342	0.353549	1.11637	0.357598	0.864362	0.193378
	0	SMU_1883	-	0.95623	0.944248	0.960304	0.999707	0.856984	0.883858	hypothetical protein	1.13699	0.551807	1.15152	0.579219	1.18176	0.57964	1.21925	0.60047	1.07049	0.406657	1.13988	0.432447
	0	SMU_656	mutE2	0.956215	0.980151	1.12763	1.26847	1.30202	1.05728	protein MutE	1.14326	0.54504	1.16564	0.544424	1.02576	0.262858	0.786444	0.141702	0.744712	0.136046	1.10472	0.389249
	0	SMU_179	-	0.956123	0.987927	0.892489	0.729173	0.721851	0.759824	hypothetical protein	1.14835	0.567117	1.17083	0.55536	1.08543	0.412878	0.607789	0.0921722	0.767403	0.158243	0.775308	0.17035
	0	SMU_1215	ung	0.955822	0.82876	0.96979	0.986432	0.988769	1.16996	uracil-DNA glycosylase	1.06286	0.41493	0.708754	0.116707	1.10676	0.439825	1.16422	0.508689	1.12045	0.485641	0.96298	0.258819
	0	SMU_475	-	0.954944	0.942232	1.07133	1.12409	1.31986	1.18765	hypothetical protein	1.13443	0.58957	1.15903	0.605621	1.13394	0.420546	1.08826	0.356216	0.752337	0.138569	0.887137	0.20469
	0	SMU_r04	-	0.954259	0.953324	0.864815	0.777324	0.899855	0.970622	16S ribosomal RNA	1.15614	0.616486	1.1656	0.637638	1.02494	0.347803	0.774988	0.16485	1.16064	0.53501	1.2268	0.623839
	0	SMU_1253c	-	0.953832	0.951269	0.965009	1.00215	0.908748	0.966302	hypothetical protein	1.14395	0.627633	1.15289	0.59491	1.18049	0.577838	1.22921	0.619525	1.15121	0.522598	1.21939	0.635936
	0	SMU_1361c	-	0.953817	0.850828	0.743092	0.698449	0.793017	0.766036	TetR family transcriptional regulator	1.14614	0.526341	0.936749	0.248018	0.588914	0.0786987	0.509788	0.0602152	0.944868	0.285636	0.780901	0.182132
	0	SMU_2108c	-	0.953788	1.05745	1.10131	1.03506	0.971558	0.771313	transcriptional regulator	1.13783	0.514545	1.11595	0.348524	1.06531	0.317247	1.16939	0.478759	1.21468	0.585716	0.783739	0.18044
	0	SMU_1137	pstC1	0.953463	0.869093	0.939341	1.16767	1.08867	1.31827	phosphate ABC transporter permease	1.09846	0.457968	0.913246	0.228083	1.0733	0.392147	1.01345	0.285065	1.12203	0.397598	0.690506	0.123033
	0	SMU_949	clpX	0.953313	0.953486	0.934844	0.820797	0.942004	0.941351	ATP-dependent protease ATP-binding subunit ClpX	1.14782	0.618704	1.16461	0.627768	1.17139	0.535275	0.84682	0.202593	1.19185	0.606066	1.17207	0.526201
	0	SMU_1739	fabF	0.953025	0.852831	1.01305	1.0194	0.925587	0.916728	3-oxoacyl-ACP synthase	1.13768	0.614394	0.951131	0.260871	1.2037	0.564775	1.223	0.593138	1.15577	0.528138	1.16675	0.51038
	0	SMU_968	-	0.952923	0.978908	0.882063	0.908799	0.943531	0.913045	GTP cyclohydrolase I	1.14715	0.602713	1.17309	0.607608	1.05656	0.382858	1.14258	0.479219	1.20729	0.633859	1.19162	0.555851
	0	SMU_1090	-	0.952847	0.967127	0.960328	0.982098	0.893288	0.974839	hypothetical protein	1.13688	0.631702	1.16471	0.632663	1.18661	0.592117	1.23822	0.643949	1.13754	0.505005	1.22811	0.622047
	0	SMU_1956c	-	0.9524	0.992218	0.967858	1.01881	0.927362	1.02081	hypothetical protein	1.1393	0.566587	1.17942	0.523193	1.18879	0.611652	1.20916	0.562823	1.17108	0.555646	1.19644	0.485641
	0	SMU_1768c	-	0.952153	0.964677	1.11432	1.10776	0.846042	0.894672	hypothetical protein	1.14248	0.626707	1.16401	0.623524	1.0692	0.336066	1.11109	0.403173	1.04853	0.382047	1.14893	0.447958
	0	SMU_470	-	0.951947	0.930384	1.14296	1.1158	0.891875	0.790073	hypothetical protein	1.14039	0.579499	1.14152	0.553619	1.0419	0.276902	1.06718	0.337032	1.13476	0.499224	0.875092	0.238263
	0	SMU_1715c	-	0.95142	0.983966	0.950839	1.04864	1.23595	1.02692	hypothetical protein	1.13825	0.597277	1.16543	0.542888	1.18211	0.568574	1.11344	0.399009	0.889909	0.195976	1.18617	0.473754
	0	SMU_1666	livG	0.950476	0.90067	1.08085	1.07648	0.966582	1.02116	branched chain amino acid ABC transporter ATP-binding protein	1.13539	0.576221	1.00238	0.355701	1.13822	0.409029	1.16133	0.469064	1.19585	0.623063	1.19847	0.490065
	0	SMU_525	-	0.950453	1.08268	1.04408	1.17639	1.14058	1.05733	ABC transporter ATP-binding protein	1.1372	0.557272	1.07795	0.308604	1.14606	0.439379	0.934173	0.237518	1.07762	0.300956	1.09266	0.381722
	0	SMU_2066c	-	0.950249	0.950051	0.854949	0.715693	0.918124	1.14253	transmembrane protein	1.13196	0.582978	1.15608	0.575726	0.902203	0.262352	0.505272	0.0604404	1.11657	0.471106	1.01106	0.304635
	0	SMU_1039c	-	0.950049	0.888044	1.16208	1.16065	0.965999	0.96023	lipopolysaccharide glycosyltransferase	1.14352	0.619314	1.02265	0.394114	1.01892	0.254985	1.04208	0.316587	1.21592	0.637047	1.2232	0.640375
	0	SMU_1312	aspB	0.949804	1.0268	0.838032	0.805607	0.883348	0.793195	aspartate aminotransferase	1.14005	0.552908	1.17524	0.45998	0.876922	0.246662	0.858819	0.211051	1.11481	0.477057	0.781079	0.177482
	0	SMU_532	trpE	0.949782	1.03701	0.995848	0.760238	0.933628	1.0386	anthranilate synthase component I	1.13952	0.542823	1.12923	0.401842	1.18437	0.51456	0.694512	0.131742	1.17507	0.568128	1.10921	0.399715
	0	SMU_174c	-	0.949617	0.905683	1.06683	0.953279	0.881225	0.773058	hypothetical protein	1.13847	0.534144	1.02127	0.393073	1.10144	0.370455	1.20251	0.581391	1.09266	0.449535	0.788789	0.189104
	0	SMU_638	-	0.949272	1.12557	0.85544	1.14693	1.21061	0.986153	16S pseudouridylate synthase	1.13844	0.624269	1.0071	0.246987	0.975994	0.314585	1.02346	0.293514	0.947655	0.222447	1.22097	0.572598
	0	SMU_1823	pncA	0.949008	0.894499	0.963114	0.908029	1.06141	1.13196	pyrazinamidase/nicotinamidase	1.13342	0.618699	1.0408	0.418819	1.18072	0.593313	1.0487	0.358488	1.15862	0.441296	1.01799	0.321496
	0	SMU_553	ylmE	0.948854	0.90115	0.803306	0.665316	0.706948	0.834255	hypothetical protein	1.13817	0.601431	1.04734	0.423023	0.814935	0.187623	0.403966	0.0361912	0.707668	0.132112	1.03905	0.345831
	0	SMU_1836	aroG	0.948716	0.941804	0.950332	0.891501	0.839868	0.88722	phospho-2-dehydro-3-deoxyheptonate aldolase	1.13655	0.624079	1.14965	0.592663	1.18303	0.567237	1.12077	0.430245	1.05488	0.395976	1.15966	0.478839
	0	SMU_2017	rl14	0.94853	0.936657	1.13955	0.9799	0.903435	0.968536	50S ribosomal protein L14	1.13869	0.590846	1.11979	0.529069	1.03794	0.269615	1.21777	0.602788	1.14894	0.524439	1.21109	0.538413
	0	SMU_130	adhD	0.948224	0.964852	0.860777	0.73434	0.666961	0.883946	dihydrolipoamide dehydrogenase	1.13537	0.604459	1.16364	0.631872	0.961889	0.303298	0.624196	0.099034	0.569377	0.0823574	1.14886	0.445055
	0	SMU_1004	gtfB	0.947865	0.982122	1.12088	1.06676	1.16345	0.943194	glucosyltransferase-I	1.14114	0.560661	1.1642	0.522818	1.0373	0.268929	1.11139	0.409399	1.02931	0.262222	1.21184	0.584084
	0	SMU_811	-	0.947447	0.935478	0.921317	0.856754	0.961908	1.25486	hypothetical protein	1.13962	0.594414	1.12077	0.528974	1.07969	0.40475	0.981571	0.290836	1.2066	0.622267	0.799142	0.163188
	0	SMU_1067c	-	0.947238	0.869887	0.964842	1.13643	0.97903	0.956157	ABC transporter permease	1.10788	0.501817	0.954973	0.266226	1.14305	0.47999	1.0891	0.355946	1.19251	0.573328	1.1684	0.508764
	0	SMU_2021	rs3	0.947133	0.899077	1.07391	1.13944	1.10979	1.09364	30S ribosomal protein S3	1.13348	0.572978	1.01555	0.386296	1.13814	0.426662	1.0787	0.349309	1.11992	0.373308	1.05259	0.354024
	0	SMU_1606	smpB	0.946381	1.09252	1.03412	1.10189	0.93295	0.845996	SsrA-binding protein	1.14033	0.639995	1.08422	0.31474	1.16001	0.480726	1.11024	0.377858	1.13647	0.508509	1.03186	0.341371
	0	SMU_1260c	-	0.946167	1.1135	1.04947	0.933685	0.968497	1.07856	hypothetical protein	1.13999	0.536667	1.02702	0.254955	1.13057	0.418163	1.18349	0.528363	1.21391	0.574515	1.05933	0.357883
	0	SMU_392c	-	0.946083	0.954373	1.05963	1.0415	0.909553	0.804063	hypothetical protein	1.14844	0.61951	1.16531	0.636897	1.13201	0.416431	1.16998	0.505936	1.17501	0.561041	0.908702	0.259239
	0	SMU_1728	greA	0.945857	0.970276	1.037	1.1668	1.10075	0.96113	transcription elongation factor GreA	1.13728	0.594379	1.1659	0.59987	1.16108	0.477102	0.981513	0.266256	1.11795	0.368734	1.22487	0.62531
	0	SMU_1714c	-	0.945824	0.929115	1.00255	1.02337	1.04056	1.07376	site-specific tyrosine recombinase XerD	1.14478	0.625716	1.14376	0.551842	1.20824	0.578724	1.19263	0.528864	1.18619	0.468418	1.10791	0.392593
	0	SMU_479	rpoZ	0.945496	0.86435	0.943633	0.918566	0.80546	0.771388	DNA-directed RNA polymerase subunit omega	1.13545	0.587833	0.995801	0.34539	1.18266	0.572387	1.15419	0.490445	0.968935	0.305035	0.788873	0.192678
	0	SMU_1482c	-	0.945463	1.0431	0.965971	0.943035	0.89389	0.935725	hypothetical protein	1.13941	0.597077	1.15018	0.424264	1.18501	0.585981	1.18384	0.5303	1.11639	0.472708	1.21443	0.582903
	0	SMU_1918	dedA	0.945458	0.938251	0.911553	0.993643	1.01893	0.990982	membrane-associated protein DedA	1.13546	0.657763	1.14638	0.563438	1.13891	0.4754	1.23401	0.637387	1.21057	0.546006	1.22289	0.576557
	0	SMU_1850	pepP	0.945317	1.02077	1.09131	1.23688	1.18286	1.1525	aminopeptidase	1.13486	0.618549	1.1889	0.477357	1.11355	0.387903	0.898642	0.208694	1.04823	0.278584	0.962705	0.258263
	0	SMU_1735	accD	0.945312	0.909159	0.906841	0.825722	0.788493	0.837784	acetyl-CoA carboxylase subunit beta	1.14017	0.626582	1.08164	0.472608	1.11314	0.447372	0.899351	0.235866	0.911222	0.264975	1.02168	0.330846
	0	SMU_1207	fic	0.945235	0.86294	0.87278	0.796824	0.815652	0.847879	hypothetical protein	1.05628	0.403373	0.815388	0.168138	0.829058	0.207057	0.757246	0.152738	0.909754	0.25954	0.86096	0.228814
	0	SMU_1801c	-	0.94472	0.997254	1.11065	1.08102	1.0995	1.07033	GTPase YqeH	1.13502	0.632833	1.18086	0.542788	1.06391	0.322688	1.12347	0.420035	1.12101	0.382648	1.10709	0.397287
	0	SMU_741	-	0.944176	1.08347	1.06965	1.04135	0.964509	0.947135	hypothetical protein	1.13887	0.49978	1.06684	0.277122	1.07801	0.346927	1.1126	0.402052	1.20134	0.534459	1.21114	0.577933
	0	SMU_1373c	-	0.94413	0.981058	0.796609	0.775076	0.767052	0.913564	hypothetical protein	1.13788	0.635946	1.17542	0.600696	0.790023	0.173188	0.758391	0.153348	0.880659	0.234049	1.19061	0.555976
	0	SMU_954	-	0.944085	1.07008	0.817702	1.19896	1.24136	0.959215	pyridoxamine kinase	1.1363	0.653774	1.12068	0.355611	0.840252	0.216582	0.937253	0.237362	0.890247	0.198724	1.23299	0.655375
	0	SMU_552	ftsZ	0.944077	0.91375	0.863302	0.742431	0.70673	0.743534	cell division protein FtsZ	1.13525	0.577282	1.05255	0.432503	0.966409	0.307142	0.624475	0.101266	0.702782	0.127683	0.660169	0.117628
	0	SMU_1306c	-	0.943804	0.83273	0.868601	0.741297	0.742679	0.904829	glmZ(sRNA)-inactivating NTPase	1.13556	0.570621	0.866514	0.199064	0.914242	0.268599	0.60604	0.0903904	0.782732	0.16493	1.14986	0.467312
	0	SMU_2043c	-	0.943413	1.05729	0.968228	1.06016	1.01921	0.98994	D-tyrosyl-tRNA(Tyr) deacylase	1.13741	0.632813	1.13214	0.385881	1.19792	0.644525	1.15374	0.464269	1.20577	0.534089	1.22149	0.574675
	0	SMU_1347c	-	0.943275	0.75494	0.808169	0.723973	0.714874	0.760928	permease	1.13547	0.656436	0.63537	0.0858609	0.814116	0.189064	0.57191	0.0824374	0.725013	0.141156	0.772217	0.170831
	0	SMU_t43	-	0.943188	1.0423	1.17479	1.16568	1.31621	1.27148	Leu tRNA	1.14205	0.59503	1.13089	0.369039	0.983941	0.232442	1.0261	0.300435	0.781649	0.151792	0.779373	0.155641
	0	SMU_1009	-	0.943022	1.07144	1.01967	0.919629	0.867212	0.902037	histidine kinase	1.13545	0.616031	1.11983	0.359264	1.19492	0.527487	1.14215	0.465891	1.09455	0.451952	1.16878	0.494304
	0	SMU_651c	-	0.942674	0.816249	0.944559	0.956807	0.912377	0.787996	ABC transporter substrate-binding protein	1.13812	0.603258	0.866875	0.201316	1.17432	0.556011	1.21497	0.592282	1.17457	0.565536	0.843508	0.217843
	0	SMU_779	aroB	0.942585	0.979866	0.882837	0.833784	0.857126	0.926226	3-dehydroquinate synthase	1.1392	0.617197	1.16621	0.549494	1.08172	0.396847	0.928996	0.25015	1.0916	0.436532	1.21019	0.590561
	0	SMU_527	-	0.942583	0.773022	0.920358	0.876277	0.764899	0.753712	hypothetical protein	1.1409	0.560741	0.672542	0.100646	1.06646	0.388048	1.00424	0.310621	0.836583	0.200981	0.654225	0.116241
	0	SMU_1008	-	0.941889	1.11555	0.84833	0.902356	0.869676	0.831034	response regulator	1.14556	0.586476	1.01488	0.245846	0.961306	0.302152	1.13172	0.452007	1.1121	0.466436	1.02953	0.338023
	0	SMU_409	-	0.941437	0.905518	0.999145	1.19285	1.13268	1.01259	hypothetical protein	1.1431	0.635646	1.07563	0.467292	1.21073	0.571431	0.938909	0.232613	1.09055	0.326401	1.19645	0.517382
	0	SMU_835	-	0.940827	0.956148	1.13875	1.47937	1.33231	1.22403	hypothetical protein	1.13487	0.575385	1.14166	0.559975	1.04158	0.287242	0.479087	0.0525125	0.749062	0.13984	0.878725	0.20011
	0	SMU_1114	gyrA	0.940756	1.20343	1.09057	0.916915	1.02542	1.12829	DNA gyrase subunit A	1.14042	0.567858	0.805509	0.134655	1.07115	0.331316	1.14268	0.475831	1.12901	0.404024	0.966041	0.262543
	0	SMU_67	-	0.939779	0.944256	0.971317	0.920886	0.898488	0.974118	acyltransferase	1.13839	0.660816	1.15826	0.61507	1.19834	0.65495	1.1719	0.516737	1.16312	0.543138	1.23039	0.613348
	0	SMU_1614	fpg	0.939691	0.859139	0.861039	0.763109	0.742961	0.79874	formamidopyrimidine/5-formyluracil/ 5-hydroxymethyluracil DNA glycosylase	1.13531	0.65516	0.998265	0.331256	0.959328	0.30009	0.703747	0.136311	0.809614	0.178293	0.898728	0.254595
	0	SMU_1426c	-	0.939595	0.834799	0.836641	0.797268	0.828568	0.941312	phosphoglucosamine mutase	1.13639	0.649855	0.955665	0.265941	0.912534	0.27038	0.850353	0.20514	1.04765	0.379104	1.21289	0.627087
	0	SMU_351	-	0.939369	0.833166	0.772166	0.759101	0.76962	0.760039	GTPase RsgA	1.10884	0.501141	0.820096	0.17034	0.59304	0.081031	0.622857	0.10038	0.835818	0.202052	0.670654	0.123188
	0	SMU_953c	-	0.939076	1.12705	1.05172	1.24803	0.982558	0.947081	transcriptional regulator/aminotransferase	1.1402	0.612898	1.00887	0.246411	1.15946	0.468889	0.847906	0.18036	1.21595	0.60535	1.21027	0.611191
	0	SMU_1513	smc	0.938995	0.959845	0.822638	0.848509	0.873464	1.00093	chromosome segregation ATPase	1.13945	0.650706	1.16581	0.648258	0.839251	0.218844	1.00513	0.303854	1.11398	0.473358	1.20886	0.541507
	0	SMU_1303c	-	0.938949	0.870199	0.75253	0.676638	0.754693	0.956543	dipeptidase	1.13474	0.544655	0.964441	0.284795	0.554292	0.0665816	0.406543	0.0382533	0.824819	0.193614	1.21215	0.613353
	0	SMU_355	-	0.938747	0.885242	1.00761	1.00431	0.803773	0.852329	CMP-binding factor	1.13907	0.611722	1.02656	0.402813	1.21257	0.59024	1.22945	0.615956	0.943653	0.285741	1.08284	0.374494
	0	SMU_1855	-	0.938199	0.842634	0.683285	0.738133	0.778591	0.685185	hypothetical protein	1.10845	0.495971	0.814148	0.16503	0.295882	0.0201401	0.604837	0.0926326	0.883774	0.230896	0.452336	0.0484484
	0	SMU_1822	gatA	0.938067	0.92623	0.989936	1.32501	1.34368	1.37243	aspartyl-tRNA synthetase	1.13136	0.585501	1.10197	0.499139	1.19001	0.601532	0.739525	0.124735	0.728136	0.129009	0.560205	0.0821522
	0	SMU_361	pgk	0.937878	0.946234	0.995235	1.05195	0.879061	0.927968	phosphoglycerate kinase	1.13407	0.658418	1.15793	0.615475	1.2152	0.608854	1.16755	0.500796	1.11889	0.479925	1.2107	0.596261
	0	SMU_1916	comD	0.937771	0.930635	0.879721	1.1159	1.09373	0.992976	histidine kinase of the competence regulon, ComD	1.13397	0.555561	1.10472	0.507573	1.04078	0.367242	1.04295	0.316331	1.11733	0.35958	1.19265	0.513949
	0	SMU_1729c	-	0.937581	0.898688	0.763918	0.864262	0.946692	0.953101	aminodeoxychorismate lyase	1.14254	0.594464	1.02813	0.407032	0.671917	0.114004	1.0516	0.352638	1.20839	0.627753	1.22592	0.635911
	0	SMU_777	aroD	0.937461	0.875275	0.892766	0.950809	0.852985	0.818444	3-dehydroquinate dehydratase	1.13858	0.556752	0.999909	0.3298	1.03168	0.358869	1.18442	0.544785	1.04719	0.367933	0.898272	0.254915
	0	SMU_394c	-	0.937108	1.07374	1.03358	1.22732	1.11091	1.07116	hypothetical protein	1.13751	0.621602	1.10339	0.333559	1.15642	0.463609	0.866544	0.188228	1.11967	0.356972	1.09622	0.381316
	0	SMU_1607	vacB	0.93705	1.22565	1.02141	1.00449	0.995228	0.898148	exoribonuclease R	0.992399	0.333283	0.678799	0.0961461	1.06413	0.315831	1.08973	0.363243	1.13128	0.410501	1.01238	0.325806
	0	SMU_1363c	-	0.937008	0.862535	0.913597	0.842889	0.868916	0.858321	transposase	1.13853	0.646191	0.999043	0.345015	1.14771	0.491136	1.00529	0.311952	1.10963	0.464845	1.11857	0.412047
	0	SMU_1635	glmU	0.93696	0.905746	1.02153	0.975674	0.940695	0.881534	UDP-N-acetylglucosamine pyrophosphorylase	1.14201	0.643594	1.09659	0.49451	1.19534	0.53485	1.23281	0.629364	1.19502	0.61964	1.15219	0.463068
	0	SMU_1884c	-	0.93684	0.906697	0.974771	0.739048	0.884928	0.816057	hypothetical protein	0.9731	0.306346	0.906354	0.217743	1.09336	0.420816	0.57622	0.0839239	1.05005	0.383654	0.78557	0.179289
	0	SMU_1499	rexA	0.936723	1.22975	0.89886	1.17031	1.26769	1.23939	exonuclease RexA	1.1399	0.596111	0.738091	0.114149	1.11436	0.446747	0.937129	0.236862	0.807075	0.161577	0.75299	0.146226
	0	SMU_1690	dltB	0.936718	0.943158	0.8338	0.976149	0.881147	1.02731	hypothetical protein	1.13546	0.568298	1.11344	0.517152	0.843264	0.223689	1.19696	0.561937	1.09246	0.443984	1.19884	0.492017
	0	SMU_795	-	0.936717	0.862611	0.899365	0.736532	0.713434	0.664355	esterase	1.14366	0.621241	0.996686	0.335721	1.10444	0.436136	0.622567	0.104384	0.724872	0.141491	0.431257	0.0412262
	0	SMU_2018	rs17	0.936609	0.914096	1.03983	0.801627	0.944136	1.1383	30S ribosomal protein S17	1.1347	0.616191	1.08183	0.477563	1.15746	0.474454	0.805378	0.186632	1.19554	0.615721	0.954923	0.248529
	0	SMU_1976c	-	0.936339	0.894631	0.978101	0.892479	0.857748	0.882349	hypothetical protein	1.13584	0.546887	0.995835	0.331446	1.17286	0.537122	1.04472	0.354515	1.04825	0.378273	1.09974	0.396301
	0	SMU_969	folP	0.936108	1.01947	0.987503	1.14042	1.09604	1.0052	dihydropteroate synthase	1.13568	0.617292	1.18454	0.486166	1.20533	0.638939	1.07869	0.343368	1.11735	0.39482	1.21255	0.555906
	0	SMU_2016	rl24	0.93606	0.971993	1.08011	0.84327	0.949041	1.07702	50S ribosomal protein L24	1.13497	0.578278	1.16216	0.593774	1.09795	0.372578	1.00264	0.302097	1.19626	0.616947	1.03075	0.338939
	0	SMU_1294	flaW	0.935859	0.736393	0.799037	1.00081	1.14402	0.849875	flavodoxin	1.05493	0.39969	0.533821	0.0566416	0.718723	0.135255	1.18701	0.540035	1.07871	0.298023	0.877361	0.236246
	0	SMU_1247	eno	0.935575	0.926495	1.03023	1.02552	0.928173	0.843211	enolase	1.13411	0.65526	1.14333	0.557933	1.19084	0.513764	1.20492	0.551201	1.18738	0.601416	1.07547	0.368178
	0	SMU_1523	endA	0.935306	1.11186	1.03331	1.26661	1.15316	1.07077	membrane nuclease EndA	1.14545	0.638654	1.04283	0.267232	1.1761	0.502107	0.797026	0.155576	1.08139	0.294975	1.1086	0.396722
	0	SMU_1970c	-	0.934818	1.08921	1.14696	1.39426	1.39343	1.13878	phenylalanyl-tRNA synthetase subunit beta	1.13863	0.566466	1.07952	0.292843	1.02329	0.261712	0.636751	0.0882783	0.653948	0.101136	0.981431	0.278023
	0	SMU_1565	malQ	0.934554	0.915046	0.879661	0.917801	1.00761	0.891015	4-alpha-glucanotransferase	1.13315	0.57962	1.0594	0.450165	1.04302	0.371166	1.15507	0.49024	1.21584	0.513599	1.15941	0.475255
	0	SMU_99	fbaA	0.934541	0.943045	0.886656	0.895609	0.924189	0.94477	fructose-bisphosphate aldolase	1.13989	0.626997	1.1466	0.590516	1.08321	0.410405	1.12921	0.443659	1.18502	0.597848	1.21812	0.632227
	0	SMU_51	purK	0.934438	1.37409	1.10012	1.01637	0.871905	1.2298	phosphoribosylaminoimidazole carboxylase ATPase subunit	0.867919	0.22545	0.498873	0.0531832	1.03209	0.267062	1.05255	0.326091	0.912173	0.258403	0.735159	0.139084
	0	SMU_440	-	0.934047	0.974871	0.923686	0.814303	0.770311	0.833328	hypothetical protein	1.13859	0.598358	1.16666	0.615435	1.15038	0.497462	0.858824	0.211912	0.88563	0.232267	1.00588	0.321702
	0	SMU_934	-	0.93383	0.670203	0.853373	0.751748	0.85839	0.807186	amino acid ABC transporter permease	1.0878	0.442087	0.215823	0.00853353	0.818636	0.198308	0.574029	0.0798699	1.02978	0.352022	0.782237	0.182052
	0	SMU_1365c	-	0.933771	0.770373	0.764401	0.741333	0.701598	0.748505	permease	1.14091	0.644119	0.701724	0.112037	0.668869	0.112482	0.624281	0.104359	0.682642	0.120265	0.71665	0.147778
	0	SMU_1597c	-	0.9336	0.903945	0.922873	0.982875	0.903626	0.888251	hypothetical protein	1.10669	0.504049	1.01786	0.390741	1.10686	0.440415	1.20485	0.580716	1.08621	0.430571	1.10426	0.401246
	0	SMU_1293c	-	0.933562	0.939528	0.982073	1.08042	1.02317	0.934682	hypothetical protein	1.13052	0.5398	1.1205	0.52548	1.19011	0.613529	1.14221	0.449339	1.20893	0.532462	1.19495	0.558599
	0	SMU_1598	ptcA	0.933136	0.875626	0.825107	0.79266	0.669331	0.701954	cellobiose phosphotransferase system IIA component	1.14263	0.630791	1.01326	0.384409	0.868226	0.242477	0.807696	0.185956	0.531912	0.0724124	0.534983	0.078989
	0	SMU_132	-	0.933001	0.972934	0.920848	0.983121	0.996763	0.984235	hippurate amidohydrolase	1.14045	0.608468	1.17188	0.623514	1.14624	0.501406	1.23588	0.656466	1.22123	0.588363	1.22712	0.599434
	0	SMU_73	-	0.932765	1.06036	0.913225	1.09423	0.977893	1.09927	hypothetical protein	1.12873	0.537247	1.13239	0.372928	1.0993	0.425305	1.11386	0.382993	1.20091	0.586992	1.02921	0.339464
	0	SMU_245	mecA	0.932741	0.76309	0.827301	0.760701	0.703271	0.68521	adaptor protein	1.14141	0.604409	0.645884	0.09504	0.85118	0.227492	0.694074	0.131311	0.686983	0.123093	0.486134	0.0579079
	0	SMU_86	-	0.932657	0.90069	1.04627	0.753608	0.86102	1.05008	hypothetical protein	1.06178	0.411321	0.993565	0.315275	1.15599	0.461702	0.574799	0.0785385	1.01719	0.342117	1.16954	0.458333
	0	SMU_1569	malF	0.932329	1.10321	1.06092	1.09344	1.08375	1.2523	maltose ABC transporter permease	1.13438	0.61999	1.07669	0.289379	1.13846	0.425641	1.11279	0.399334	1.13015	0.407828	0.765703	0.149845
	0	SMU_1783	proS	0.93187	1.00691	0.951989	0.914248	0.880288	1.08582	prolyl-tRNA synthetase	1.13924	0.596421	1.18553	0.510796	1.18197	0.572648	1.14144	0.471316	1.04815	0.377187	1.09467	0.381326
	0	SMU_2029	clpC	0.931602	0.984996	1.03315	1.14312	1.06348	1.1462	class III stress response-related ATP-dependent Clp protease, ATP-binding subunit	1.14006	0.551772	1.17024	0.553088	1.18206	0.505245	1.07967	0.349084	1.17208	0.450531	1.00711	0.298403
	0	SMU_776	-	0.931266	0.919923	0.9463	0.948716	0.822003	0.785222	hypothetical protein	1.13465	0.545175	1.08138	0.470871	1.17096	0.538008	1.19093	0.550761	0.950812	0.293143	0.787321	0.192693
	0	SMU_1740	fabG	0.93124	0.890199	0.973565	0.809117	0.907762	1.00492	3-ketoacyl-ACP reductase	1.13615	0.615841	1.04481	0.420956	1.19998	0.628073	0.8591	0.21026	1.16742	0.550991	1.19323	0.513604
	0	SMU_1211	-	0.931106	0.914752	0.912939	0.746052	0.735221	0.801759	glycerol-3-phosphate acyltransferase PlsY	1.1164	0.513498	1.05192	0.43014	1.07883	0.397407	0.608506	0.0938038	0.754657	0.154104	0.815424	0.206917
	0	SMU_2023c	-	0.930555	0.991966	1.02646	1.00126	1.03118	0.926373	30S ribosomal protein S19	1.13619	0.569234	1.16655	0.52039	1.15691	0.466121	1.20188	0.543794	1.18306	0.466592	1.16231	0.478188
	0	SMU_1073	fthS	0.930316	0.916041	0.877653	0.900942	0.836977	0.876744	formate--tetrahydrofolate ligase	1.13492	0.567462	1.11801	0.520395	1.03242	0.35499	1.12341	0.439129	1.04847	0.371006	1.14575	0.436967
	0	SMU_765	-	0.930192	1.0169	0.917493	1.13646	1.14112	1.10597	alkyl hydroperoxide reductase	1.14569	0.637643	1.18133	0.492337	1.1497	0.505225	1.0673	0.336537	1.0928	0.323794	1.02872	0.341361
	0	SMU_66	-	0.930007	0.855464	0.915052	0.933163	0.970429	0.916671	hypothetical protein	1.13981	0.554505	0.957478	0.275551	1.09294	0.419014	1.14005	0.473023	1.2131	0.618178	1.15057	0.461842
	0	SMU_1120	-	0.929536	0.996636	0.98744	1.26655	1.20922	1.1361	sugar ABC transporter ATP-binding protein	1.0874	0.440836	1.16217	0.503078	1.15109	0.493734	0.838366	0.172037	0.996755	0.245946	1.00975	0.308789
	0	SMU_331	-	0.929335	0.936675	1.08285	1.09416	1.00228	0.998144	transcriptional regulator	1.1303	0.535731	1.10357	0.504835	1.13384	0.403483	1.13864	0.433118	1.21966	0.559645	1.21001	0.558979
	0	SMU_1936c	-	0.929272	0.902127	1.12679	1.22511	1.14139	1.06905	hypothetical protein	1.08676	0.439489	0.976179	0.294124	1.06219	0.32004	0.938554	0.233934	1.09532	0.331667	1.13913	0.427603
	0	SMU_1051	-	0.928978	0.913912	0.81781	0.670302	0.790517	0.897617	iron-sulfur cofactor synthesis protein; NifS family	1.13422	0.5796	1.05234	0.436632	0.814597	0.202222	0.430833	0.0414014	0.912148	0.265701	1.16601	0.496051
	0	SMU_t13	-	0.928549	0.955651	1.10497	1.37315	1.4058	1.20171	Ser tRNA	1.10802	0.497442	1.11831	0.523894	1.07251	0.333348	0.693953	0.102808	0.658585	0.102513	0.910265	0.223238
	0	SMU_826	rgpB	0.928477	0.887682	0.721478	0.761318	0.850321	0.944446	rhamnosyltransferase	1.1087	0.507738	0.999713	0.349249	0.432216	0.04002	0.649023	0.113043	1.03611	0.358854	1.19764	0.562257
	0	SMU_1973	pepA	0.928405	0.925093	0.760036	0.84028	0.870638	0.810283	glutamyl-aminopeptidase; endo-1,4-beta-glucanase	1.13317	0.582467	1.10179	0.49961	0.640267	0.0961361	0.982563	0.291622	1.10637	0.461817	0.913391	0.264234
	0	SMU_1929	htpX	0.928295	0.915452	1.01703	1.07744	1.10811	1.07	heat shock protein HtpX	1.1343	0.578504	1.08553	0.487347	1.19276	0.528323	1.14215	0.449885	1.11976	0.372132	1.12765	0.42047
	0	SMU_1552c	-	0.928281	1.02973	0.770838	0.802499	0.855218	0.924324	hypothetical protein	1.11364	0.510556	1.17995	0.451782	0.645492	0.101767	0.81714	0.193038	1.07005	0.407027	1.18827	0.546557
	0	SMU_1243	-	0.928273	0.850119	0.936439	0.936037	0.916159	0.766384	low temperature requirement A protein	1.14042	0.606171	0.984976	0.310085	1.16694	0.527983	1.18466	0.534224	1.18377	0.580626	0.754624	0.160896
	0	SMU_815	-	0.928149	0.997266	0.898829	0.830157	0.86631	0.930008	amino acid ABC transporter substrate-binding protein	1.14184	0.630926	1.18238	0.535916	1.10881	0.443969	0.954397	0.269409	1.094	0.442417	1.20991	0.602533
	0	SMU_915c	-	0.928034	0.977536	1.04635	1.01275	0.914853	0.920298	7-cyano-7-deazaguanine reductase	1.10147	0.488989	1.1496	0.556767	1.13381	0.410851	1.17422	0.509535	1.11936	0.48461	1.16332	0.485591
	0	SMU_84	truA	0.927758	0.930819	1.04937	1.22759	1.03657	0.967394	tRNA pseudouridine synthase A	1.13009	0.531672	1.08573	0.483088	1.15973	0.481772	0.920626	0.220711	1.1901	0.477112	1.21837	0.631747
	0	SMU_2042	dexA	0.927649	1.02027	0.91253	0.957642	0.913046	0.955601	dextranase	1.13792	0.55472	1.18152	0.456522	1.11676	0.457212	1.20134	0.582032	1.13718	0.507122	1.22015	0.611587
	0	SMU_2020	rl16	0.927545	0.912665	1.15681	1.04168	0.964338	0.971217	50S ribosomal protein L16	1.13348	0.580921	1.0859	0.482623	0.989486	0.240686	1.16853	0.4749	1.20611	0.607553	1.20814	0.532718
	0	SMU_583	-	0.927525	1.07787	0.949235	0.916024	0.852153	0.971289	hemolysin	1.09764	0.482347	1.07945	0.294985	1.15134	0.496146	1.13175	0.45032	1.05045	0.384324	1.19948	0.500686
	0	SMU_1399	-	0.926761	0.872172	0.961926	1.05117	1.02649	1.07011	hypothetical protein	1.09774	0.45547	0.998345	0.344274	1.17071	0.550786	1.17697	0.51485	1.20653	0.518724	1.12096	0.412928
	0	SMU_1077	pgm	0.926549	0.9819	0.926931	1.01651	0.909837	0.973369	phosphoglucomutase	1.14005	0.597983	1.17154	0.594715	1.15791	0.517523	1.21008	0.563854	1.16571	0.551351	1.23127	0.613168
	0	SMU_1231c	-	0.926299	1.09897	0.943303	0.882917	0.977539	1.08241	hypothetical protein	1.13651	0.621722	1.07603	0.285971	1.18175	0.573133	1.08707	0.40044	1.22413	0.617688	1.08161	0.372988
	0	SMU_1462c	-	0.926194	1.02956	0.975762	0.872876	0.901579	0.999876	oxidoreductase	1.09951	0.462808	1.13489	0.39477	1.18025	0.543564	1.05022	0.352703	1.12284	0.489484	1.14406	0.430596
	0	SMU_1819	gatB	0.925621	1.07034	1.02061	1.07517	1.00571	0.933402	aspartyl/glutamyl-tRNA amidotransferase subunit B	1.12937	0.538118	1.08268	0.303453	1.16035	0.450085	1.08894	0.364069	1.21337	0.502232	1.20476	0.573438
	0	SMU_833	-	0.925599	0.885738	0.864206	1.02865	0.841037	0.974167	glycosyltransferase	1.11288	0.510766	1.00554	0.35984	0.936013	0.289049	1.20336	0.557112	0.972104	0.307492	1.21401	0.595425
	0	SMU_609	-	0.925355	0.879285	0.861258	0.858955	0.873096	0.953388	40K cell wall protein	1.13901	0.613398	1.01656	0.387187	1.01809	0.340891	1.04325	0.34044	1.11773	0.479985	1.23209	0.64503
	0	SMU_1150	-	0.925118	0.931928	0.800739	0.731347	0.84633	0.875924	transporter, trans-membrane domain bacteriocin immunity protein	1.0993	0.480325	1.05245	0.42983	0.716048	0.133318	0.606532	0.0901602	1.04971	0.37512	1.11685	0.409735
	0	SMU_52	-	0.924995	1.05348	0.910271	0.842328	0.911212	1.07676	hypothetical protein	1.14068	0.561777	1.12878	0.375696	1.11231	0.454835	0.987458	0.293569	1.15915	0.536061	1.06453	0.360706
	0	SMU_695	-	0.924677	0.883515	0.843636	0.862673	0.797048	0.782891	hypothetical protein	1.13442	0.57459	1.01818	0.389845	0.88808	0.25469	1.03579	0.334895	0.950583	0.293549	0.808934	0.201221
	0	SMU_1163c	-	0.924674	1.04248	0.94095	0.981003	1.00542	0.883715	ABC transporter ATP-binding protein	1.09421	0.474815	1.12215	0.352708	1.11019	0.448964	1.19592	0.537508	1.19169	0.476557	1.12659	0.417818
	0	SMU_699	-	0.924507	0.915329	1.07969	1.00022	0.852234	0.878198	50S ribosomal protein L20	1.12044	0.520966	1.06365	0.455165	1.10012	0.371111	1.21813	0.590711	1.05031	0.37481	1.09016	0.386847
	0	SMU_1510	syfB	0.92447	0.98521	0.921616	0.946472	0.956013	1.08002	phenylalanyl-tRNA synthetase subunit beta	1.13588	0.578173	1.16848	0.520746	1.14876	0.505385	1.19921	0.564194	1.20714	0.585345	1.03382	0.338398
	0	SMU_1335c	-	0.924244	0.783974	0.944576	0.851984	0.945997	0.767912	enoyl-ACP reductase	1.1154	0.516947	0.645822	0.0943844	1.16388	0.522523	1.016	0.321887	1.18395	0.59494	0.725301	0.150651
	0	SMU_107	-	0.923989	0.81484	0.948409	1.03585	0.999403	0.728437	hypothetical protein	0.83949	0.189494	0.765341	0.140581	1.14968	0.501186	1.18383	0.521997	1.22179	0.574625	0.566899	0.0896597
	0	SMU_447	-	0.923538	0.95466	0.898075	0.708409	0.809474	0.857445	hypothetical protein	1.13903	0.565526	1.1477	0.583043	1.07915	0.399685	0.564061	0.0736837	0.972828	0.308208	1.10427	0.398488
	0	SMU_1089	-	0.922823	0.99771	1.0174	0.780395	0.711422	0.749189	hypothetical protein	1.10795	0.494084	1.16247	0.496041	1.1644	0.47963	0.776572	0.164409	0.70648	0.132598	0.646307	0.113864
	0	SMU_2006	secY	0.922755	0.937671	0.95323	0.829905	0.889795	0.927137	preprotein translocase subunit SecY	1.13898	0.604835	1.14712	0.587913	1.17909	0.57479	0.947477	0.263188	1.13425	0.500135	1.21204	0.593889
	0	SMU_318	-	0.922527	1.09656	1.08966	1.39129	1.31533	1.25424	hippurate hydrolase	1.13998	0.565425	1.077	0.287307	1.10285	0.377553	0.618841	0.0854855	0.764474	0.145395	0.796773	0.161907
	0	SMU_t59	-	0.92224	1.03416	1.22666	1.33323	1.48051	1.47425	Asn tRNA	1.03687	0.374685	1.13151	0.370375	0.885611	0.177743	0.757616	0.13044	0.566067	0.0756456	0.46306	0.0537688
	0	SMU_1961c	-	0.922217	1.05387	1.0493	0.996474	0.981845	1.15578	PTS system sugar-specific transporter subunit IIA	1.10577	0.504184	1.12008	0.353178	1.16036	0.44951	1.21693	0.586406	1.21658	0.567743	0.976296	0.267773
	0	SMU_1516	covS	0.922198	1.02956	0.968649	1.09034	0.963401	1.07992	histidine kinase CovS	1.14034	0.562753	1.17913	0.463864	1.18676	0.601101	1.08718	0.359129	1.21363	0.623393	1.02888	0.331632
	0	SMU_1304c	-	0.921995	0.904257	1.02262	1.00797	0.907344	0.866519	hypothetical protein	1.14064	0.604575	1.08488	0.483253	1.19773	0.538919	1.22066	0.595055	1.1634	0.542107	1.13723	0.429735
	0	SMU_258	oppD	0.921976	1.04316	0.961164	0.772273	0.850524	0.964666	oligopeptide ABC transporter ATP-binding protein OppD	1.13793	0.59972	1.1493	0.421066	1.18145	0.593088	0.750572	0.151016	1.06464	0.403904	1.2289	0.623063
	0	SMU_2061	-	0.921491	0.798161	0.871134	0.690109	0.675592	0.735574	hypothetical protein	1.13254	0.573073	0.790907	0.152798	1.03822	0.367377	0.461659	0.0501401	0.60538	0.0918068	0.678711	0.129084
	0	SMU_1330c	-	0.921377	0.773143	0.700145	0.883461	0.781423	0.920505	transposase	1.09989	0.461316	0.707988	0.11977	0.435385	0.0396597	1.0759	0.389865	0.908124	0.256802	1.1666	0.488128
	0	SMU_1035	glrA	0.921312	1.0796	1.28518	1.29544	1.09054	0.933473	ABC transporter ATP-binding protein	1.13567	0.567267	1.1052	0.339635	0.737288	0.108859	0.760453	0.134354	1.12293	0.38499	1.18456	0.542477
	0	SMU_916c	-	0.919985	0.980663	1.05619	1.00234	0.923582	0.884367	hypothetical protein	0.983502	0.32045	1.05763	0.447297	1.06241	0.32489	1.12098	0.416862	1.04857	0.36999	1.0009	0.318604
	0	SMU_1785	cdsA	0.919979	0.859555	1.09596	1.30856	1.34572	1.36885	phosphatidate cytidylyltransferase synthase	1.05924	0.406627	0.944146	0.251867	1.07116	0.333463	0.802343	0.147377	0.725356	0.127427	0.590825	0.0931481
	0	SMU_1177c	-	0.919857	0.922874	0.982649	1.06137	0.965392	0.871867	ABC transporter glutamine binding protein	1.13561	0.547342	1.09895	0.496672	1.20228	0.59993	1.16128	0.471371	1.19732	0.620506	1.10888	0.40459
	0	SMU_491	-	0.919708	0.881483	0.909802	0.925732	0.862911	0.771185	DeoR-type transcriptional regulator	1.13172	0.584555	1.0261	0.400581	1.13953	0.477943	1.18301	0.529334	1.08231	0.42469	0.779936	0.183078
	0	SMU_1623c	-	0.91953	1.02688	0.873462	0.997425	1.02154	0.945632	hypothetical protein	1.13312	0.581306	1.16576	0.438764	1.05075	0.377598	1.22355	0.588504	1.20556	0.516251	1.21443	0.62484
	0	SMU_116	lacD2	0.919483	0.894358	0.817667	0.828262	0.864007	0.852834	tagatose 1,6-diphosphate aldolase	1.13772	0.590501	1.06972	0.461512	0.85829	0.231111	0.951986	0.266346	1.0918	0.45027	1.10234	0.398894
	0	SMU_t62	-	0.918866	0.857534	1.06021	1.29468	1.50915	1.38592	Lys tRNA	0.954116	0.280791	0.773173	0.145115	1.13507	0.422102	0.82629	0.168318	0.539524	0.068048	0.570323	0.0884885
	0	SMU_1786	uppS	0.91863	0.735158	0.958013	1.25525	1.15077	1.1357	undecaprenyl pyrophosphate synthase	0.981529	0.321281	0.389932	0.0284935	1.04309	0.373278	0.899111	0.202503	1.00121	0.248549	1.0183	0.318539
	0	SMU_31	-	0.917934	1.1131	0.816225	0.660785	0.735707	0.974846	hypothetical protein	1.11621	0.516762	1.01271	0.239239	0.818216	0.197387	0.364176	0.030986	0.803628	0.172953	1.21144	0.538418
	0	SMU_675	-	0.91788	0.88305	0.746526	0.820708	0.75543	0.827919	PTS system transporter protein EI	1.09418	0.447968	1.0004	0.322452	0.557654	0.0678228	0.885853	0.223458	0.829214	0.195475	0.914828	0.265566
	0	SMU_2074	nrdD	0.917842	1.10753	1.17449	1.19938	1.10819	1.14317	anaerobic ribonucleoside triphosphate reductase	1.1336	0.584389	1.05802	0.273243	0.97779	0.223649	0.937853	0.236106	1.11297	0.361522	0.974777	0.273699
	0	SMU_1083c	-	0.917282	1.04411	1.04992	1.1004	1.06213	1.05356	hypothetical protein	1.0608	0.412002	1.13396	0.388203	1.11967	0.393398	1.04215	0.315566	1.11824	0.387297	1.07652	0.370155
	0	SMU_1730c	-	0.917036	1.04361	1.18798	1.45347	1.3415	1.15541	acetyltransferase	1.13234	0.57977	1.13735	0.397903	0.936241	0.201962	0.476027	0.0533684	0.703567	0.115501	0.952929	0.247533
	0	SMU_446	sygB	0.916915	1.09167	1.18196	1.20355	1.12656	1.07187	glycyl-tRNA synthetase subunit beta	1.13715	0.57028	1.0809	0.30025	0.949402	0.206702	0.896872	0.203794	1.09276	0.324875	1.08695	0.376461
	0	SMU_78	fruA	0.916887	1.01896	1.11958	1.14448	1.08647	1.05434	exo-beta-D-fructosidase	1.14089	0.595571	1.18357	0.481502	1.06111	0.311747	1.0311	0.303964	1.12642	0.404224	1.1386	0.426832
	0	SMU_1947	nusG	0.91657	0.888945	1.07767	1.29987	1.16233	1.10885	transcription antitermination protein NusG	1.09899	0.471937	1.03841	0.415781	1.10214	0.378413	0.778687	0.139525	1.08013	0.29517	1.01859	0.317097
	0	SMU_1581	dnaX	0.916476	0.907993	0.909485	0.910521	0.825489	0.798687	DNA polymerase III subunits gamma and tau	1.13491	0.576542	1.08702	0.482578	1.11233	0.453729	1.15516	0.492593	1.01546	0.342553	0.912513	0.261697
	0	SMU_1935c	-	0.916203	0.854504	0.992648	0.747122	0.83973	0.944995	hypothetical protein	1.12826	0.535896	0.979107	0.296476	1.1984	0.607442	0.623514	0.0976777	1.04828	0.380906	1.21026	0.603313
	0	SMU_805c	-	0.91599	0.933236	1.06045	1.12187	0.996986	0.878538	amino acid ABC transporter ATP-binding protein	1.13281	0.571507	1.15035	0.567112	1.1481	0.434414	1.09056	0.358609	1.21622	0.560651	1.14743	0.454264
	0	SMU_473	-	0.915983	0.95679	0.938448	1.11552	0.984444	0.948201	hypothetical protein	1.11451	0.51542	1.15729	0.616296	1.16602	0.528734	1.1193	0.390465	1.21759	0.602573	1.20964	0.61027
	0	SMU_787	-	0.915803	0.990234	1.09858	1.3276	1.31929	1.3709	transcriptional regulator	1.14152	0.561617	1.18255	0.572578	1.09968	0.362708	0.715781	0.11464	0.744451	0.135626	0.555552	0.0781331
	0	SMU_1612c	-	0.915747	0.901566	0.875797	0.91645	0.795303	0.85445	hypothetical protein	1.11874	0.519054	1.05443	0.438028	1.02552	0.347487	1.13026	0.453123	0.894919	0.25038	1.07903	0.371557
	0	SMU_1044c	-	0.915076	0.895349	1.22115	1.20644	1.14948	1.00055	pseudouridylate synthase	1.09898	0.459284	0.999147	0.34005	0.905711	0.18495	0.946337	0.244399	1.08729	0.318894	1.20571	0.532853
	0	SMU_2104	-	0.914811	0.832696	0.805335	0.858618	0.990173	0.662879	hypothetical protein	1.03552	0.371086	0.76627	0.141902	0.643766	0.101817	0.972896	0.285831	1.18342	0.463774	0.360828	0.0283534
	0	SMU_816	-	0.914647	0.926811	1.34654	1.40326	1.28048	1.17941	transaminase	1.05379	0.392928	1.00927	0.375826	0.6575	0.0855606	0.644164	0.0905956	0.867586	0.188889	0.954925	0.253308
	0	SMU_1059	satC	0.914185	0.912743	0.972066	0.947145	0.920693	0.914253	hypothetical protein	1.13993	0.553418	1.10152	0.501692	1.18987	0.618163	1.19116	0.549079	1.18265	0.576527	1.17395	0.530571
	0	SMU_1138	pstS	0.914033	0.949716	0.875454	0.893241	0.884961	0.893352	phosphate ABC transporter substrate-binding protein	1.13635	0.567037	1.16329	0.62997	1.04004	0.364379	1.11821	0.43542	1.12143	0.486627	1.1645	0.485501
	0	SMU_1319c	-	0.913956	0.846531	0.861974	0.963337	0.871885	0.978983	hypothetical protein	1.13808	0.55537	0.964478	0.286737	0.974412	0.31505	1.21857	0.599525	1.09457	0.448128	1.22632	0.60518
	0	SMU_790	-	0.913902	0.93152	0.719897	0.933561	0.856291	0.890909	hypothetical protein	1.06601	0.418829	1.08013	0.473028	0.434301	0.0404304	1.14107	0.471732	1.04721	0.368463	1.13775	0.427653
	0	SMU_1136	pstC	0.913804	0.791811	0.740156	0.676984	0.665136	0.70467	phosphate ABC transporter permease	1.13764	0.556862	0.774439	0.144965	0.579084	0.0727477	0.425497	0.0406757	0.539397	0.0761311	0.54406	0.0811461
	0	SMU_88c	-	0.913577	0.911894	0.985533	0.934145	0.800578	0.905484	mechanosensitive ion channel protein MscS	1.10856	0.507117	1.05614	0.442437	1.19672	0.614009	1.18379	0.530871	0.863607	0.215686	1.17159	0.517187
	0	SMU_1431c	-	0.913498	1.03356	1.03186	1.10722	1.12145	1.11149	ABC transporter ATP-binding protein	1.1409	0.552748	1.14424	0.418639	1.16683	0.490561	1.10256	0.37028	1.11824	0.347563	1.02261	0.316301
	0	SMU_1873	rnh3	0.91337	0.856699	1.02299	0.994615	0.906536	0.812721	ribonuclease HIII	1.13942	0.556592	1.00143	0.323283	1.18872	0.511066	1.22751	0.612528	1.13129	0.496001	0.945724	0.281161
	0	SMU_298	-	0.913117	1.1074	1.12182	1.34833	1.24067	1.38832	hypothetical protein	1.09871	0.457523	1.02846	0.257888	1.05586	0.309149	0.712945	0.116326	0.925332	0.209334	0.558412	0.0827277
	0	SMU_1357	-	0.912756	0.7985	0.800846	0.832298	0.823823	0.789302	transposase fragment	1.13888	0.566021	0.772128	0.145305	0.813275	0.187648	0.976339	0.288308	1.03544	0.359139	0.876004	0.238073
	0	SMU_653c	-	0.912421	0.737212	0.833674	0.677519	0.7209	0.745646	ABC transporter permease	1.13863	0.54994	0.525825	0.0542142	0.825952	0.208348	0.424579	0.0403754	0.733174	0.145681	0.6675	0.121607
	0	SMU_2119	opuCd	0.911997	0.95701	0.936514	1.00998	0.964836	0.997038	osmoprotectant ABC transporter permease	1.13167	0.542613	1.16587	0.62453	1.16655	0.528393	1.22302	0.588864	1.20975	0.636907	1.21285	0.555435
	0	SMU_632	-	0.91164	1.00696	1.03539	1.06868	0.976344	0.852744	transcriptional regulator	1.12144	0.523113	1.18147	0.513433	1.19104	0.516832	1.14257	0.451767	1.21458	0.625075	1.07404	0.366076
	0	SMU_1609c	-	0.911593	0.943926	0.98587	1.04881	1.01444	1.11219	preprotein translocase subunit SecG	1.12898	0.532282	1.15507	0.596612	1.20105	0.624024	1.1762	0.517457	1.2071	0.534074	1.034	0.337938
	0	SMU_187c	-	0.911472	0.939381	1.00597	1.16695	1.09899	0.973219	hypothetical protein	1.13584	0.546316	1.15154	0.58038	1.21277	0.588173	1.02507	0.296542	1.1188	0.391972	1.23007	0.612868
	0	SMU_928	-	0.910593	0.939215	0.932651	1.15921	1.09327	0.857158	histidine kinase	1.1334	0.571236	1.14955	0.580531	1.16701	0.527432	1.01241	0.284264	1.11704	0.389119	1.11787	0.410671
	0	SMU_482	sunL	0.910513	0.921224	0.717482	0.711745	0.739647	0.745931	16S rRNA methyltransferase GidB	1.10845	0.496527	1.10544	0.509565	0.476619	0.0500951	0.548008	0.0688438	0.80269	0.17476	0.686142	0.135305
	0	SMU_1689	dltC	0.910226	0.872563	0.878029	0.926236	0.991063	1.08082	D-alanine--poly(phosphoribitol) ligase subunit 2	1.11446	0.51484	0.995519	0.335826	1.01536	0.338453	1.13945	0.468784	1.22324	0.572528	1.09739	0.38502
	0	SMU_773c	-	0.90954	0.925003	0.940258	1.07324	0.96976	0.954867	lysyl-tRNA synthetase	1.10219	0.488759	1.08252	0.472452	1.16714	0.52457	1.11481	0.386667	1.20641	0.58974	1.2134	0.610771
	0	SMU_t04	-	0.909316	0.904064	1.23375	1.43724	1.49252	1.48486	Lys tRNA	1.05367	0.394995	1.04886	0.425215	0.863264	0.16548	0.537148	0.0688238	0.53516	0.066962	0.452444	0.050951
	0	SMU_568	-	0.909248	0.970767	0.923304	1.13635	1.23004	1.19575	amino acid ABC transporter ATP-binding protein	1.10617	0.497723	1.16539	0.577062	1.13846	0.470085	1.07898	0.347778	0.949333	0.220941	0.911708	0.221767
	0	SMU_334	-	0.908997	0.905564	0.928779	0.829664	0.772111	0.790835	argininosuccinate synthase	1.1301	0.540165	1.08572	0.484174	1.16015	0.519685	0.958354	0.273884	0.894919	0.248589	0.880938	0.235005
	0	SMU_1642c	-	0.908962	1.07901	1.0509	0.946103	0.72296	0.900654	hypothetical protein	1.13041	0.53522	1.08746	0.317312	1.13699	0.426797	1.19921	0.563594	0.634263	0.101266	1.1667	0.509189
	0	SMU_1519	glnQ	0.908781	0.969702	1.00072	0.790568	0.7941	0.832979	amino acid ABC transporter ATP-binding protein	1.1311	0.541206	1.16335	0.601667	1.21193	0.56472	0.800358	0.179059	0.946035	0.294985	1.03202	0.340906
	0	SMU_1816c	-	0.908748	1.03069	1.0074	0.939701	0.862803	0.89085	maturase-like protein	1.05483	0.399124	1.13265	0.41043	1.15574	0.463914	1.16167	0.497693	1.0722	0.413749	1.1487	0.439244
	0	SMU_1480	-	0.908603	1.05099	1.01569	0.996143	0.945384	0.935523	hypothetical protein	1.12932	0.535836	1.13529	0.407407	1.19461	0.540506	1.21938	0.602367	1.18466	0.58462	1.21071	0.602327
	0	SMU_1808c	-	0.90859	0.908378	0.892286	0.818594	0.818825	0.727779	integrase fragment	1.1077	0.496747	1.06501	0.454149	1.04292	0.365911	0.885068	0.226361	0.998731	0.330911	0.605994	0.102212
	0	SMU_181	-	0.908533	0.938908	0.938678	0.867442	0.893874	0.999327	mevalonate kinase	1.14106	0.56539	1.15626	0.598383	1.17193	0.553118	1.04789	0.353493	1.15147	0.52041	1.21483	0.552087
	0	SMU_2036	pepO	0.908048	0.96164	1.0074	1.23144	1.11559	1.10059	peptidase	1.09826	0.483719	1.15779	0.594054	1.19467	0.533358	0.900283	0.206822	1.1212	0.356336	1.02879	0.33984
	0	SMU_24	-	0.908014	0.973951	0.777451	0.720762	0.859984	0.889718	aromatic amino acid aminotransferase	1.14085	0.560145	1.175	0.602638	0.665828	0.112638	0.575993	0.0798549	1.09178	0.444254	1.16663	0.484054
	0	SMU_229	-	0.90738	0.879468	0.839161	0.906563	0.811894	0.855866	hypothetical protein	1.13803	0.549079	1.02884	0.408859	0.926522	0.278699	1.13951	0.473368	0.9875	0.32027	1.09848	0.394199
	0	SMU_618	-	0.907136	0.877255	0.853687	0.864144	0.876547	0.891877	hypothetical protein	1.11468	0.512152	1.01306	0.380786	0.93005	0.282087	1.02343	0.327312	1.10785	0.460771	1.1473	0.457658
	0	SMU_1079c	-	0.906996	0.968523	0.921538	0.851806	0.742442	0.772417	ABC transporter ATP-binding protein	1.10394	0.491191	1.16633	0.617277	1.13915	0.473789	1.00239	0.302523	0.814103	0.181727	0.784651	0.179865
	0	SMU_900	dapB	0.906862	0.951705	0.966809	1.22986	1.08173	1.22726	dihydrodipicolinate reductase	1.09714	0.466201	1.15064	0.56956	1.17894	0.56469	0.926521	0.222588	1.1471	0.427147	0.874989	0.197508
	0	SMU_110	mutR	0.906416	0.67834	0.874812	0.924364	0.761097	0.730118	transcriptional regulator MutR	0.979258	0.317107	0.27009	0.015005	0.81677	0.198674	1.00512	0.312402	0.681441	0.120736	0.458214	0.0513714
	0	SMU_t08	-	0.906188	1.02253	1.18103	1.16944	1.256	1.2567	Leu tRNA	1.09636	0.473554	1.17762	0.4503	0.97513	0.22548	1.0271	0.301241	0.90317	0.202513	0.817415	0.169374
	0	SMU_180	-	0.90578	1.04974	0.892481	0.858465	0.861251	0.935773	oxidoreductase	1.12931	0.530741	1.13215	0.401181	1.07759	0.403423	1.04511	0.343138	1.09309	0.448614	1.21351	0.61465
	0	SMU_1528	atpB	0.905527	0.891528	0.830326	0.838719	0.825605	0.980676	ATP synthase F0F1 subunit beta	1.07015	0.425811	1.00684	0.368368	0.818233	0.196982	0.925103	0.247713	0.99346	0.326181	1.22617	0.603879
	0	SMU_746c	-	0.905169	0.871256	0.9001	0.990604	0.878829	0.864766	hypothetical protein	1.12715	0.535931	1.01214	0.373348	1.1138	0.447082	1.23749	0.64476	1.09983	0.456336	1.12491	0.418323
	0	SMU_604	-	0.904925	0.883774	0.806475	0.951905	1.0211	0.961877	hypothetical protein	1.11503	0.513984	1.0082	0.367858	0.724395	0.137773	1.18733	0.544339	1.2028	0.523744	1.20969	0.604239
	0	SMU_1216c	-	0.904333	0.875725	1.1283	1.22718	1.08904	1.00196	amino acid ABC transporter permease	0.97997	0.321752	0.944494	0.252432	1.0487	0.290781	0.935781	0.230901	1.1296	0.38049	1.20703	0.532833
	0	SMU_123	-	0.904138	1.16899	1.09816	1.23354	1.16622	1.26728	DNA polymerase III PolC	1.11476	0.514419	0.943688	0.181842	1.07563	0.342392	0.83176	0.170265	1.04587	0.27534	0.707623	0.129625
	0	SMU_1245c	-	0.9034	0.816598	0.885919	0.915342	0.809914	0.758831	hypothetical protein	1.10675	0.503524	0.864617	0.203388	1.0496	0.378233	1.13797	0.457923	0.941741	0.284219	0.739592	0.154359
	0	SMU_993	-	0.903092	0.945573	0.834848	0.943991	0.923137	0.904368	GTPase YlqF	1.12825	0.529114	1.16031	0.612097	0.883404	0.252022	1.17522	0.520556	1.17969	0.577447	1.17003	0.517673
	0	SMU_715	-	0.901846	0.957248	1.02616	0.962036	0.92355	1.02756	triosephosphate isomerase	1.12064	0.522182	1.16268	0.635586	1.15922	0.484459	1.22133	0.606386	1.18863	0.593719	1.1824	0.469289
	0	SMU_1529	atpC	0.901564	0.819159	0.91079	0.820481	0.753595	0.750638	ATP synthase F0F1 subunit gamma	1.09823	0.483153	0.870111	0.195536	1.11562	0.457302	0.918832	0.244194	0.834641	0.198008	0.688303	0.134009
	0	SMU_250	nifU	0.901495	0.978718	1.15267	1.05706	1.02461	1.12441	nitrogen fixation-like protein, NifU	1.0965	0.47471	1.16262	0.552948	0.992287	0.238884	1.12429	0.41978	1.18571	0.470606	0.968885	0.265255
	0	SMU_910	gtfD	0.901068	0.899933	0.997918	1.18242	1.11987	1.17686	glucosyltransferase-S	1.10796	0.506291	1.07676	0.466702	1.20407	0.606937	0.994547	0.27477	1.11355	0.360596	0.948054	0.243894
	0	SMU_1185	mtlA1	0.9002	1.06742	0.974415	0.960838	0.919746	0.805098	PTS system mannitol-specific transporter subunit IIBC	1.02091	0.352568	1.07929	0.291161	1.16702	0.506992	1.17545	0.519479	1.11603	0.47032	0.843037	0.218143
	0	SMU_1960c	-	0.899916	0.927737	1.00545	0.866832	0.838865	1.06166	PTS system mannose-specific transporter subunit IIB	1.09819	0.456757	1.09986	0.497633	1.17086	0.495771	1.04932	0.362377	1.05442	0.39	1.07586	0.370465
	0	SMU_1196c	-	0.899899	0.938026	0.962573	1.01194	0.862172	0.865065	hypothetical protein	1.06811	0.422327	1.119	0.520295	1.17258	0.548729	1.22444	0.588318	1.0498	0.374104	1.05961	0.357978
	0	SMU_1590	amyA	0.899627	0.768761	0.820075	0.894434	0.745651	0.959959	alpha-amylase	0.913502	0.253293	0.528382	0.0539489	0.663902	0.108989	0.949519	0.266607	0.661144	0.112838	1.14564	0.458143
	0	SMU_639	-	0.899436	1.00129	0.996907	1.30779	1.34859	1.24916	acetyltransferase	1.10397	0.497838	1.18259	0.529565	1.20439	0.58988	0.757427	0.12965	0.708918	0.121346	0.802366	0.16465
	0	SMU_728	-	0.89897	1.07321	1.11851	1.13247	1.07617	0.992979	oxidoreductase	1.10782	0.502898	1.08583	0.323358	1.05413	0.293869	1.0416	0.316962	1.12986	0.403198	1.21385	0.538273
	0	SMU_1235	thdF	0.89846	0.873183	0.924616	0.888788	0.78767	0.842556	tRNA modification GTPase TrmE	1.06806	0.423373	0.977648	0.305821	1.13596	0.471326	1.10324	0.410816	0.858923	0.211507	1.00759	0.322753
	0	SMU_923	-	0.898393	0.917764	0.856772	0.966313	0.896488	0.981245	ABC transporter ATP-binding protein	1.06326	0.416151	1.05316	0.433809	0.868883	0.241356	1.18829	0.539429	1.11592	0.471391	1.21917	0.60467
	0	SMU_800	-	0.897917	1.13165	1.06348	1.25093	1.12669	1.02432	hypothetical protein	1.06164	0.411797	1.01071	0.240791	1.14837	0.437968	0.848234	0.177883	1.09592	0.332397	1.19146	0.508068
	0	SMU_1830c	-	0.897906	0.848833	0.790405	0.717467	0.702796	0.776136	hypothetical protein	1.10998	0.495546	0.966176	0.285791	0.699124	0.123869	0.573357	0.0803504	0.702143	0.127918	0.819335	0.20955
	0	SMU_267c	-	0.897818	0.988851	0.957741	1.23536	1.13239	1.07591	bifunctional glutamate--cysteine ligase/glutathione synthetase	1.1155	0.513644	1.17776	0.557237	1.18952	0.613809	0.860748	0.184384	1.09153	0.327788	1.09745	0.380646
	0	SMU_522	-	0.897421	0.934191	1.14674	1.31344	1.32098	1.05821	ribosomal RNA large subunit methyltransferase N	1.09878	0.46525	1.14245	0.558644	1.03801	0.280025	0.763553	0.133373	0.757387	0.142152	1.15154	0.44033
	0	SMU_30	purL	0.897353	1.2328	0.957045	0.679034	0.70784	1.09692	phosphoribosylformylglycinamidine synthase	1.09906	0.468669	0.730195	0.112563	1.17938	0.575526	0.438782	0.0432633	0.703398	0.127442	1.02103	0.316326
	0	SMU_155	pnpA	0.897336	0.875163	1.00625	1.0255	0.971787	0.989214	polynucleotide phosphorylase	1.12465	0.525736	1.02418	0.399319	1.20955	0.569059	1.20542	0.552032	1.21223	0.628839	1.22365	0.576301
	0	SMU_1252	grk	0.896738	1.02435	0.945667	1.1114	0.964445	0.98222	glycerate kinase	1.09648	0.473058	1.17771	0.46507	1.17167	0.537748	1.11539	0.396917	1.1927	0.605901	1.22585	0.606176
	0	SMU_1920	pgdA	0.895802	0.876007	0.908371	1.14274	0.959089	0.877685	GTP-binding protein Der	1.0543	0.39048	0.979135	0.305796	1.0807	0.402422	1.04633	0.311071	1.19633	0.617327	1.10419	0.400115
	0	SMU_160	-	0.895433	0.907894	0.769996	0.79483	0.736914	0.78626	metallopeptidase	1.03825	0.379339	1.0115	0.375641	0.608643	0.0852953	0.801059	0.178013	0.725867	0.142412	0.784726	0.179489
	0	SMU_622c	-	0.895112	0.936003	0.866721	0.739918	0.690266	0.803729	hypothetical protein	1.10868	0.500516	1.1528	0.578709	1.0313	0.356672	0.62508	0.0972973	0.648389	0.106767	0.924089	0.271491
	0	SMU_1091	wapE	0.89465	0.955904	0.784121	0.840544	0.886523	0.902151	cell wall protein, WapE	1.09583	0.466742	1.15071	0.57017	0.701746	0.124685	1.00611	0.306667	1.13382	0.499379	1.16508	0.490405
	0	SMU_1282	-	0.894244	1.11364	0.99913	1.10451	0.993906	0.972609	transcriptional regulator	1.05559	0.400996	1.00372	0.232092	1.16433	0.480185	1.04611	0.313624	1.21355	0.502913	1.19525	0.512678
	0	SMU_2128	-	0.894046	0.924098	0.881542	0.881376	0.775258	0.88088	dihydroxy-acid dehydratase	1.09773	0.474695	1.10626	0.504404	1.06613	0.387392	1.10407	0.412783	0.890308	0.245971	1.15178	0.463478
	0	SMU_1620	phoH	0.893846	0.830789	0.943173	1.12767	0.992088	0.936576	phosphate starvation-induced protein PhoH	1.04302	0.382127	0.870152	0.200771	1.11282	0.452813	1.08878	0.361837	1.212	0.543058	1.16732	0.504204
	0	SMU_531	-	0.89381	1.11482	0.890121	0.953904	0.875983	1.02494	chorismate mutase	1.00115	0.34023	0.98289	0.214484	0.976348	0.317142	1.10542	0.412733	1.08411	0.423769	1.08608	0.375616
	0	SMU_1595	cah	0.893591	0.930333	0.931483	0.910507	0.919949	0.855843	carbonic anhydrase	1.09841	0.481036	1.13527	0.540931	1.17052	0.543664	1.14401	0.464935	1.18053	0.578448	1.10324	0.398669
	0	SMU_238c	-	0.893501	0.996644	0.764964	1.00677	0.987101	0.842926	ABC transporter ATP-binding protein	1.06488	0.419449	1.17761	0.55048	0.607483	0.086957	1.21914	0.579059	1.21938	0.593413	0.998818	0.312943
	0	SMU_1643c	-	0.893432	1.17011	1.10583	1.19375	1.0449	1.01937	hypothetical protein	1.10727	0.503203	0.939789	0.178739	1.07037	0.335896	0.924751	0.223088	1.1835	0.468544	1.20002	0.497908
	0	SMU_1605	-	0.893379	1.01762	1.00368	0.918937	0.921822	0.992316	MDR permease	1.09728	0.484384	1.18993	0.481807	1.19684	0.539119	1.16016	0.496466	1.18944	0.591146	1.21301	0.547007
	0	SMU_1457	rmlB	0.893366	0.938658	1.05733	1.08674	1.00676	0.925563	dTDP-glucose-4,6-dehydratase	1.10885	0.495596	1.14745	0.564535	1.1336	0.417583	1.11321	0.391126	1.20901	0.533709	1.21277	0.583924
	0	SMU_1530	atpD	0.893262	0.878225	0.866749	0.859644	0.8097	0.785256	ATP synthase F0F1 subunit alpha	1.10842	0.501507	1.01853	0.388959	1.03289	0.359805	1.04627	0.347708	0.998693	0.328899	0.843031	0.218564
	0	SMU_892	hsdS	0.893061	0.912545	0.897613	0.826521	0.902961	0.905221	type I restriction-modification system, specificity determinant	1.02989	0.365976	1.02078	0.392372	1.03371	0.358539	0.926927	0.249129	1.13508	0.509595	1.09686	0.391421
	0	SMU_1153c	-	0.892487	1.01439	0.886221	0.781842	0.798501	0.877805	hypothetical protein	1.09999	0.46466	1.18013	0.454214	1.0782	0.398794	0.764005	0.157543	0.96535	0.303423	1.14868	0.455906
	0	SMU_1625	pyrH	0.892205	0.848571	0.804003	0.827721	0.747704	0.775719	uridylate kinase	1.09871	0.463018	0.961783	0.283529	0.809868	0.184429	0.955442	0.270661	0.812154	0.18495	0.805403	0.19994
	0	SMU_1250c	-	0.892203	0.856632	0.792949	0.720009	0.645773	0.704548	hypothetical protein	1.09642	0.466446	0.982636	0.298529	0.773689	0.15954	0.575985	0.078989	0.505802	0.0615165	0.5539	0.0831682
	0	SMU_2112	gbpA	0.892113	0.849248	0.802518	0.736897	0.769747	0.829122	glucan-binding protein GbpA	1.09792	0.478624	0.979935	0.301632	0.814249	0.18991	0.622892	0.101321	0.887644	0.239459	1.02327	0.331872
	0	SMU_674	ptsH	0.892025	0.782391	0.866246	0.879382	0.790765	0.763021	phosphocarrier protein HPr	1.09829	0.485931	0.718052	0.123629	1.01594	0.339665	1.07014	0.382422	0.913287	0.264204	0.765833	0.165586
	0	SMU_571	-	0.891445	0.899851	0.916266	1.02989	0.942053	0.996067	hypothetical protein	1.10074	0.45506	1.05358	0.44031	1.10677	0.442042	1.20771	0.549454	1.18328	0.574464	1.21477	0.553273
	0	SMU_1603	lguL	0.891015	0.819792	1.13952	1.00949	0.892582	0.889338	lactoylglutathione lyase	1.09758	0.483969	0.909065	0.223854	1.04357	0.274735	1.20886	0.569339	1.08621	0.430025	1.14962	0.451101
	0	SMU_1164c	-	0.890571	0.85763	0.903432	0.782738	0.698207	0.670615	ABC transporter ATP-binding protein	1.09542	0.47479	0.9746	0.292673	1.084	0.411246	0.798798	0.176311	0.610162	0.0940591	0.433586	0.042968
	0	SMU_600c	-	0.890503	0.938773	1.31198	1.2375	0.975892	1.07806	hypothetical protein	1.0981	0.472107	1.14656	0.583609	0.706269	0.0947347	0.869954	0.18984	1.17187	0.556607	1.09696	0.381026
	0	SMU_1238c	-	0.890279	0.991535	1.03094	1.02795	1.00399	1.08645	hypothetical protein	1.03307	0.372277	1.16011	0.519069	1.16053	0.473388	1.17122	0.480681	1.20818	0.517012	1.03116	0.342688
	0	SMU_605	-	0.88999	0.863458	1.02961	0.968255	1.08423	1.03943	hypothetical protein	1.09929	0.466016	1.00065	0.329545	1.16722	0.492477	1.2332	0.627092	1.11788	0.388854	1.15325	0.441562
	0	SMU_1389	pckA	0.88942	0.909944	0.811652	0.77177	0.784534	0.82648	hypothetical protein	1.09743	0.481707	1.10175	0.501246	0.827485	0.207492	0.727225	0.145591	0.913002	0.266406	1.00256	0.315621
	0	SMU_302	-	0.889403	0.963726	1.03852	1.09417	0.954782	0.929032	hypothetical protein	1.05405	0.391972	1.14798	0.59008	1.16741	0.493138	1.13856	0.432518	1.18281	0.594955	1.1701	0.514775
	0	SMU_1078c	-	0.889199	1.0375	0.976898	1.04757	1.10182	0.902141	ABC transporter ATP-binding protein	1.09678	0.472638	1.1487	0.421421	1.19875	0.625731	1.17094	0.484084	1.11677	0.368904	1.17265	0.527047
	0	SMU_976	potD	0.889188	1.06019	0.97774	1.01546	0.952153	0.881858	ABC transporter periplasmic spermidine/putrescine-binding protein	1.09906	0.461517	1.12639	0.381101	1.20025	0.620305	1.19426	0.538554	1.2092	0.637102	1.14714	0.443238
	0	SMU_483	-	0.889154	0.890316	0.834192	0.845299	0.769238	0.749101	phosphoprotein phosphatase	1.09724	0.481071	1.05416	0.440025	0.891159	0.257803	1.00353	0.304374	0.888361	0.238764	0.72385	0.149625
	0	SMU_1419	-	0.888967	1.00276	0.926124	0.979907	0.754484	0.790456	transcriptional regulator	1.10472	0.490986	1.18552	0.527127	1.16075	0.520536	1.23559	0.651191	0.823991	0.192182	0.875775	0.237573
	0	SMU_1121c	-	0.888869	1.01653	0.883338	0.945965	0.980963	1.10671	ABC transporter	1.09938	0.486962	1.1898	0.479374	1.08539	0.412317	1.20299	0.581026	1.21842	0.607137	1.02347	0.327838
	0	SMU_395	pepX	0.888849	1.00509	0.840472	0.766486	0.79965	0.726007	x-prolyl-dipeptidyl aminopeptidase	1.04309	0.381632	1.1632	0.43547	0.841568	0.22029	0.710617	0.138353	0.934908	0.278413	0.577325	0.0950651
	0	SMU_1653	serA	0.888633	1.03349	0.946912	1.13479	1.01595	0.922714	D-3-phosphoglycerate dehydrogenase	1.06738	0.423639	1.17383	0.446502	1.1708	0.549655	1.0795	0.348488	1.2114	0.540826	1.20009	0.561602
	0	SMU_1678	-	0.888402	0.906304	0.977074	0.863868	0.815268	0.829851	acyl-CoA thioesterase	1.09843	0.466201	1.08809	0.482508	1.19863	0.644309	1.04416	0.340215	0.9851	0.318999	0.986935	0.306256
	0	SMU_1358	-	0.88837	0.779067	0.807684	0.798826	0.760891	0.75475	transposase fragment	1.10507	0.497778	0.720029	0.124329	0.816113	0.201782	0.849187	0.204009	0.87345	0.225576	0.751422	0.161341
	0	SMU_1095	opuBc	0.888282	1.05155	0.794809	0.857229	0.855983	0.984364	choline ABC transporter, osmoprotectant binding protein	1.06375	0.414745	1.10476	0.333418	0.730714	0.143363	0.975918	0.287207	1.07202	0.40992	1.19127	0.505606
	0	SMU_1738	bccP	0.888043	0.784783	0.938222	0.878258	0.804066	0.883455	biotin carboxyl carrier protein of acetyl-CoA carboxylase	1.03396	0.368974	0.676337	0.102568	1.14399	0.483248	1.0453	0.33954	0.911972	0.259259	1.11933	0.411767
	0	SMU_t19	-	0.887744	0.879491	1.19965	1.1212	1.5402	1.48084	Leu tRNA	0.837758	0.190781	0.777473	0.144755	0.965261	0.213053	1.08982	0.362728	0.519185	0.0605455	0.47791	0.0583634
	0	SMU_105	-	0.887551	0.841994	0.768425	0.925404	0.963033	1.01595	transcriptional regulator; repressor of sugar transport operon	1.0997	0.471141	0.969211	0.289114	0.680922	0.118258	1.17034	0.515465	1.21654	0.647533	1.1927	0.509194
	0	SMU_1113	srtA	0.886986	1.22834	1.18143	1.29291	1.1785	1.17685	sortase	1.07525	0.431607	0.747201	0.118924	0.921683	0.191902	0.719745	0.113113	0.974833	0.234194	0.877395	0.198929
	0	SMU_339	-	0.886608	0.75776	0.840979	0.86664	0.772663	0.784912	hypothetical protein	0.93044	0.26451	0.514485	0.049955	0.751582	0.154605	0.891958	0.232588	0.771332	0.159439	0.687074	0.135145
	0	SMU_335	-	0.886491	1.00717	0.956804	1.07666	0.886754	0.851113	argininosuccinate lyase	1.03541	0.376747	1.18216	0.482457	1.18489	0.584735	1.11831	0.388443	1.09202	0.436151	1.09597	0.389459
	0	SMU_1311	asnS	0.886371	0.914851	0.927546	0.987234	0.902949	1.00846	asparaginyl-tRNA synthetase	1.05957	0.407282	1.06399	0.454244	1.13644	0.470956	1.22033	0.606502	1.13449	0.503083	1.21715	0.551311
	0	SMU_744	ftsY	0.886268	1.13027	0.890016	1.02362	1.07933	1.25038	cell division protein FtsY	1.06992	0.426256	1.01344	0.238904	1.08046	0.401792	1.20245	0.544655	1.14606	0.426186	0.781866	0.157312
	0	SMU_1042	-	0.886214	0.892317	0.989086	1.15094	1.06871	1.12142	hypothetical protein	1.02612	0.361041	1.00689	0.367883	1.18407	0.590255	1.04443	0.313644	1.15254	0.436096	1.02005	0.314489
	0	SMU_163c	-	0.88621	0.896933	1.14966	0.713866	0.768956	0.745784	hypothetical protein	1.03712	0.374254	1.00423	0.357863	0.968472	0.215701	0.565933	0.0759109	0.871155	0.222803	0.687032	0.137888
	0	SMU_640c	-	0.885793	1.10155	0.980648	1.01893	0.904481	0.933106	GntR family transcriptional regulator	1.09924	0.464895	1.07604	0.288128	1.2031	0.633819	1.21073	0.567187	1.17139	0.556967	1.21113	0.594655
	0	SMU_887	galT	0.885666	1.01008	1.04929	1.0869	0.983223	1.05985	galactose-1-phosphate uridylyltransferase	1.10012	0.47022	1.19032	0.516476	1.1564	0.46013	1.12321	0.418814	1.22516	0.614169	1.13941	0.428278
	0	SMU_1400c	-	0.885455	0.904039	0.93161	0.934082	0.824056	0.851461	hypothetical protein	1.0926	0.444585	1.07901	0.473078	1.14713	0.503519	1.18539	0.54464	1.03275	0.355621	1.08595	0.38481
	0	SMU_1464c	-	0.885329	0.954893	1.01175	0.895392	0.926795	0.931402	hypothetical protein	1.08192	0.434825	1.16017	0.603894	1.19471	0.530981	1.10698	0.418303	1.19028	0.590971	1.15005	0.447242
	0	SMU_1190	pykF	0.885153	0.895701	1.04012	1.01883	0.970036	0.948507	pyruvate kinase	1.09647	0.477442	1.06397	0.455836	1.16023	0.484299	1.20837	0.56971	1.2205	0.631161	1.225	0.641932
	0	SMU_2065	-	0.884146	0.985272	0.986801	1.08944	1.01705	1.02401	UDP-glucose 4-epimerase	1.0996	0.481006	1.17691	0.563383	1.20274	0.616306	1.11964	0.41524	1.20725	0.535951	1.20268	0.496602
	0	SMU_523	-	0.884032	1.11983	1.12266	1.06958	1.08353	1.03468	hypothetical protein	1.09963	0.459004	1.00681	0.246411	1.05809	0.307683	1.14629	0.457252	1.13573	0.413819	1.16508	0.45017
	0	SMU_1683c	-	0.883869	0.892312	1.13411	1.2098	1.02247	0.998368	hypothetical protein	1.02307	0.35485	1.01121	0.377052	1.04274	0.283388	0.935838	0.237472	1.20992	0.50504	1.20941	0.541146
	0	SMU_2117	opuCb	0.88372	0.884896	0.908753	0.755634	0.716433	0.735995	osmoprotectant ABC transporter permease	1.1004	0.454369	1.02807	0.404434	1.11205	0.454169	0.687647	0.128719	0.718482	0.137367	0.604851	0.101717
	0	SMU_251	-	0.882773	1.13118	1.11433	1.12166	1.05787	1.17197	ABC transporter membrane protein	1.099	0.453243	1.00292	0.2304	1.06362	0.317808	1.07702	0.34499	1.17319	0.456241	0.915976	0.23014
	0	SMU_1767c	-	0.882272	0.908699	0.961543	0.951617	0.893283	0.866098	hypothetical protein	1.0885	0.440741	1.08619	0.484925	1.18068	0.577337	1.19194	0.550035	1.12333	0.49026	1.08527	0.380225
	0	SMU_1734	accA	0.882184	0.860696	0.861638	0.777378	0.795867	0.932709	acetyl-CoA carboxylase subunit alpha	1.09156	0.445255	0.996751	0.333248	0.97022	0.309324	0.764444	0.158398	0.934409	0.281071	1.21227	0.594605
	0	SMU_1119c	-	0.881934	0.809724	1.0593	1.46359	1.22721	1.4696	sugar ABC transporter permease	0.597873	0.0801952	0.421494	0.0324875	1.07927	0.353814	0.538784	0.0687638	0.865335	0.187533	0.45317	0.0508058
	0	SMU_1259	-	0.881769	1.03737	0.987722	0.892918	0.921829	0.983652	restriction endonuclease	1.06611	0.419399	1.13342	0.401066	1.19731	0.576542	1.09271	0.405255	1.18206	0.576832	1.21808	0.550516
	0	SMU_173	-	0.881714	1.00816	1.10647	1.03909	0.973476	1.06685	ppGpp-regulated growth inhibitor	1.09635	0.449404	1.18455	0.479795	1.06116	0.321321	1.17055	0.503839	1.2124	0.610946	1.10853	0.393368
	0	SMU_1258c	-	0.881624	1.08812	1.16897	0.920732	0.952975	0.985284	restriction endonuclease	1.09792	0.472578	1.08325	0.315	0.992109	0.237848	1.16133	0.506847	1.21174	0.625986	1.22247	0.581256
	0	SMU_791c	-	0.880801	0.883605	0.770763	0.789453	0.773466	0.787822	hypothetical protein	0.984909	0.325345	0.997282	0.332427	0.611241	0.0887187	0.700078	0.13455	0.826936	0.194525	0.785702	0.184825
	0	SMU_340	-	0.880483	0.871357	0.964063	0.925224	0.787205	0.87054	50S ribosomal protein L34	1.08014	0.435731	1.00758	0.361076	1.18319	0.606992	1.17232	0.515165	0.917729	0.271001	1.13746	0.428684
	0	SMU_2019	rl29	0.880383	0.903871	1.21866	1.03778	0.895013	0.923337	50S ribosomal protein L29	0.984473	0.327172	1.00162	0.352923	0.801525	0.136797	1.11172	0.397282	1.11361	0.468183	1.0325	0.340551
	0	SMU_1454c	-	0.879606	0.939914	0.976263	0.851151	0.963353	1.05743	hypothetical protein	1.09616	0.450971	1.14983	0.568008	1.2015	0.593904	1.01756	0.321872	1.19231	0.522227	1.11034	0.39512
	0	SMU_1636c	-	0.879593	1.05357	0.904463	0.976271	0.854599	0.985445	hypothetical protein	0.884472	0.23462	1.11694	0.349394	0.968962	0.308438	1.16227	0.492132	0.937143	0.282362	1.18655	0.478063
	0	SMU_530c	-	0.879551	0.766471	0.824186	0.82436	0.778201	0.685458	hypothetical protein	1.09813	0.450686	0.697806	0.108268	0.834453	0.213834	0.945531	0.258388	0.890073	0.242788	0.499105	0.0641992
	0	SMU_1013c	-	0.879465	0.853668	0.914832	0.911319	0.802753	0.919046	Mg2+/citrate transporter	1.05802	0.402978	0.973095	0.292708	1.11343	0.448604	1.12676	0.442132	0.941443	0.287427	1.16653	0.511451
	0	SMU_1943	syl	0.879003	0.871336	0.862951	0.914346	0.90498	0.895405	leucyl-tRNA synthetase	1.09312	0.446441	1.01256	0.374009	1.00487	0.333448	1.14749	0.484149	1.16199	0.543774	1.16527	0.498068
	0	SMU_1797c	-	0.878881	0.898238	0.928623	1.02046	1.0318	1.00654	hypothetical protein	1.06563	0.417613	1.05297	0.428989	1.14366	0.481962	1.20716	0.555245	1.20455	0.492553	1.19924	0.523994
	0	SMU_1006	-	0.878795	0.900595	0.987015	1.08606	0.971015	0.876159	ABC transporter ATP-binding protein	1.02807	0.362758	1.0324	0.411306	1.19978	0.607187	1.11586	0.396527	1.21339	0.618559	1.12609	0.41989
	0	SMU_1261c	-	0.878706	1.03345	0.975505	0.895956	0.889377	0.894614	phosphoribosyl-ATP pyrophosphohydrolase	0.99367	0.334705	1.13034	0.371121	1.16914	0.538483	1.06994	0.384494	1.09287	0.449074	1.1476	0.448013
	0	SMU_866	-	0.878525	0.869585	0.857699	0.848846	0.774625	0.83054	hypothetical protein	1.05497	0.400235	1.00191	0.351021	0.926181	0.276742	0.973448	0.282583	0.875345	0.222122	0.947993	0.283734
	0	SMU_28	-	0.87845	1.02779	0.839717	0.861442	0.772494	0.900512	ATP-binding protein	0.837677	0.189505	1.13118	0.373664	0.731294	0.144209	0.88418	0.226577	0.783294	0.164264	1.06	0.358639
	0	SMU_778	aroE	0.87817	0.932987	0.934645	0.753834	0.827038	1.02023	shikimate 5-dehydrogenase	1.09346	0.447127	1.14628	0.581747	1.17191	0.54959	0.667528	0.120275	1.01639	0.343884	1.19407	0.505
	0	SMU_1104c	-	0.878122	0.883744	0.995712	0.882117	0.730295	0.77701	phosphoglycerate mutase	1.05506	0.396572	1.00296	0.358413	1.19818	0.551326	1.08866	0.402663	0.779385	0.165005	0.780343	0.182392
	0	SMU_794	-	0.878086	0.875168	0.955108	0.90193	0.813795	0.703781	hypothetical protein	1.09171	0.44477	1.0144	0.382302	1.18491	0.589489	1.11884	0.430626	0.969095	0.305571	0.535884	0.0788539
	0	SMU_1204	parC	0.87768	0.90253	0.89963	0.901766	0.829343	0.845248	DNA topoisomerase IV subunit A	1.05994	0.412197	1.05239	0.434019	1.03452	0.358303	1.13659	0.459074	0.998786	0.329429	1.07847	0.370285
	0	SMU_256	oppB	0.877665	0.794233	0.901746	0.931194	0.855658	0.99909	oligopeptide transport system permease OppB	1.03613	0.370786	0.765455	0.139069	1.05006	0.378924	1.14164	0.472543	1.05489	0.392813	1.22077	0.571892
	0	SMU_742	-	0.877339	0.791645	0.681952	0.782713	0.720909	0.727546	hypothetical protein	1.05462	0.401156	0.77828	0.147242	0.329737	0.0250851	0.770286	0.161537	0.756667	0.155651	0.641852	0.112758
	0	SMU_t09	-	0.877217	1.02573	1.19631	1.2931	1.3466	1.35787	Arg tRNA	0.954058	0.278864	1.10376	0.338088	0.922725	0.19489	0.798941	0.15475	0.724298	0.126517	0.623156	0.0998048
	0	SMU_1737	fabZ	0.876202	0.849632	0.836587	0.830867	0.773878	0.804227	(3R)-hydroxymyristoyl-ACP dehydratase	1.08777	0.441532	0.980718	0.307763	0.885657	0.253108	0.945466	0.258844	0.889761	0.242257	0.910123	0.2601
	0	SMU_952	-	0.875936	0.979957	0.898711	1.07893	0.987853	0.932578	homocysteine methyltransferase	1.06512	0.420611	1.176	0.597823	1.11252	0.447683	1.14402	0.446041	1.22047	0.602177	1.20581	0.607127
	0	SMU_2075c	-	0.875649	0.887385	0.888516	0.875099	0.811978	0.76207	hypothetical protein	1.07574	0.430726	1.04844	0.422943	1.05586	0.382077	1.05007	0.363163	0.973552	0.311361	0.770138	0.167287
	0	SMU_2031	eftS	0.875647	1.00032	0.974344	1.09095	0.993467	0.925784	elongation factor Ts	1.07893	0.435786	1.18226	0.506842	1.19855	0.621577	1.108	0.404825	1.21801	0.569329	1.19935	0.561857
	0	SMU_434	-	0.875554	0.774221	0.863074	1.09899	0.971515	0.965839	hypothetical protein	0.950275	0.276807	0.6369	0.0863864	0.840846	0.218839	1.11805	0.390591	1.13635	0.509595	1.1614	0.478393
	0	SMU_982	bglB2	0.875464	0.849465	0.885147	0.731574	0.790434	0.849032	BglB fragment	1.04302	0.383173	0.956555	0.272412	0.973323	0.315185	0.566692	0.0745946	0.914712	0.262327	1.01718	0.328368
	0	SMU_1979c	-	0.874491	0.935979	1.16779	0.906076	0.690972	0.694997	hypothetical protein	1.00383	0.342648	1.1041	0.51005	0.994458	0.243388	1.13101	0.450591	0.537365	0.0744995	0.454366	0.0484384
	0	SMU_1443c	-	0.874072	0.88903	1.05483	1.13352	1.09127	0.941993	tributyrin esterase	1.06436	0.417648	1.02422	0.398819	1.13341	0.403899	1.02413	0.294219	1.11823	0.367708	1.21022	0.611772
	0	SMU_2100c	-	0.873396	0.89444	0.979179	1.21363	1.16811	1.18237	hypothetical protein	1.00978	0.346702	1.01877	0.390581	1.18052	0.578443	0.950508	0.243574	1.08207	0.303824	0.953126	0.253308
	0	SMU_2133c	-	0.872075	1.26959	1.03235	1.17648	0.907932	1.14269	hypothetical protein	1.03088	0.36478	0.679964	0.0952903	1.15533	0.46028	0.96227	0.256702	1.13529	0.501166	0.976829	0.271341
	0	SMU_2149c	-	0.872015	1.05397	0.951053	1.27163	1.1215	1.22522	cobalt transporter ATP-binding subunit	1.01268	0.348203	1.13631	0.399244	1.18072	0.561401	0.81586	0.163744	1.12334	0.35477	0.859213	0.191366
	0	SMU_1115	ldh	0.871839	0.88837	0.852195	0.898482	0.796141	0.847985	L-lactate dehydrogenase	1.07688	0.430105	1.05115	0.431401	0.975395	0.31488	1.12347	0.439715	0.943696	0.286226	1.08457	0.376722
	0	SMU_1875	-	0.871618	0.966242	0.780334	0.86468	0.92887	0.821031	exodeoxyribonuclease V	0.96899	0.302628	1.09383	0.481406	0.650344	0.104159	1.01868	0.324264	1.16086	0.53453	0.861966	0.228218
	0	SMU_484	pknB	0.871598	0.839689	0.777353	0.931813	0.744959	0.773112	serine/threonine protein kinase	1.07632	0.431496	0.955754	0.276011	0.712077	0.13044	1.18339	0.525951	0.789742	0.168779	0.789409	0.193994
	0	SMU_1375c	-	0.870828	0.961524	0.994626	1.06891	0.968964	0.957031	hypothetical protein	1.06558	0.42026	1.16286	0.617713	1.20576	0.573714	1.1441	0.451226	1.21071	0.629925	1.23326	0.644404
	0	SMU_688	-	0.870815	0.845386	1.02934	1.05116	0.862692	0.660125	hypothetical protein	1.06009	0.408013	0.951924	0.262518	1.16085	0.471777	1.14365	0.448188	0.974321	0.312583	0.429375	0.0412613
	0	SMU_955	-	0.870765	0.77373	0.817337	0.994538	0.898117	0.755309	hypothetical protein	1.05321	0.396932	0.699615	0.109249	0.814791	0.19493	1.23242	0.624845	1.1226	0.488819	0.730337	0.152062
	0	SMU_438c	-	0.870646	1.01768	0.913585	0.851448	0.942874	0.905818	(R)-2-hydroxyglutaryl-CoA dehydratase activator-like protein	1.0077	0.34498	1.13973	0.397593	1.1041	0.437663	1.00759	0.314179	1.18431	0.594525	1.16571	0.484254
	0	SMU_844	-	0.870481	0.945196	0.810699	0.70401	0.756568	0.910531	hypothetical protein	1.05468	0.391677	1.14811	0.588994	0.817794	0.198514	0.507359	0.0586587	0.863266	0.214304	1.17869	0.536251
	0	SMU_867	rimM	0.869576	1.04837	1.02859	1.29206	1.08755	1.17297	16S rRNA-processing protein RimM	0.914882	0.251386	1.0898	0.322903	1.14539	0.43511	0.806371	0.150135	1.12564	0.380846	0.924376	0.233639
	0	SMU_2038	pttB	0.869057	0.940211	1.00164	0.930814	0.797544	0.842662	PTS system trehalose-specific transporter subunit IIABC	1.05664	0.404039	1.15477	0.576231	1.21207	0.584194	1.17571	0.519009	0.931786	0.279349	1.07571	0.368799
	0	SMU_1664c	-	0.868079	0.896881	0.866057	0.895645	0.952598	1.13993	acetoin utilization protein, acetoin dehydrogenase	1.05467	0.395896	1.06479	0.453524	1.00804	0.335005	1.11473	0.426251	1.2115	0.648799	1.0008	0.292528
	0	SMU_487	-	0.868052	0.931731	0.889781	0.896235	0.803716	0.78669	response regulator	1.04243	0.383999	1.10245	0.504875	1.0773	0.40008	1.12454	0.444074	0.930304	0.275646	0.843661	0.219149
	0	SMU_1222	pyrF	0.867806	0.884203	1.03876	0.939564	0.832918	0.931405	orotidine 5'-phosphate decarboxylase	1.02709	0.361897	1.00158	0.354915	1.15074	0.441752	1.19168	0.55528	1.00357	0.334525	1.21402	0.583313
	0	SMU_341	-	0.867722	0.944515	0.907675	0.887171	0.822304	0.778663	deoxyribonuclease	0.954097	0.285561	1.05654	0.447362	1.05117	0.377222	1.05983	0.371311	0.911283	0.25952	0.769149	0.167457
	0	SMU_902	-	0.867633	0.928971	0.768775	0.695946	0.651962	0.741286	ABC transporter ATP-binding protein	1.05411	0.396742	1.1415	0.555896	0.667122	0.112523	0.483468	0.0537187	0.507773	0.0627728	0.688136	0.136732
	0	SMU_990	dapA	0.867067	0.857738	0.926983	1.04645	0.948138	0.99687	dihydrodipicolinate synthase	0.985535	0.327032	0.957835	0.272297	1.10934	0.449179	1.19699	0.532593	1.17055	0.557152	1.21917	0.572973
	0	SMU_1909c	-	0.866898	0.87568	0.941307	0.97718	0.808335	0.829244	hypothetical protein	0.850397	0.203874	0.916759	0.230796	1.07958	0.398764	1.14386	0.482047	0.884404	0.230175	0.843327	0.219484
	0	SMU_1560	-	0.866784	0.80652	0.868489	1.23909	1.14967	0.920364	hypothetical protein	0.967846	0.301301	0.813587	0.165731	0.935016	0.288273	0.900299	0.210881	1.08608	0.313103	1.14993	0.464459
	0	SMU_868	trmD	0.866552	0.885263	0.966496	1.21473	1.06378	0.90046	tRNA (guanine-N(1)-)-methyltransferase	0.973516	0.310375	1.00286	0.352858	1.14738	0.501331	0.933456	0.228458	1.14157	0.419374	1.12401	0.418549
	0	SMU_768c	-	0.866316	0.878873	0.878842	0.949473	0.745252	0.787918	hypothetical protein	1.05244	0.397693	1.01593	0.387457	1.06651	0.388599	1.21127	0.588659	0.82424	0.192653	0.862898	0.228033
	0	SMU_967	folC	0.866308	0.869158	0.720679	0.735939	0.718597	0.683841	folyl-polyglutamate synthetase	1.03056	0.365185	0.99211	0.31531	0.433207	0.0398949	0.6225	0.0996997	0.723307	0.1401	0.451468	0.0492593
	0	SMU_1568	malX	0.865643	0.873651	1.01513	0.858571	0.786671	0.943876	maltose ABC transporter substrate-binding protein	1.06283	0.411196	1.01278	0.375105	1.19557	0.52538	1.04717	0.348534	0.913763	0.262513	1.2138	0.625731
	0	SMU_570	feoB	0.865475	0.933085	0.884425	0.924081	0.934336	1.06017	ferrous ion transport protein B	1.03523	0.377202	1.14229	0.554565	1.0436	0.367192	1.14213	0.477317	1.18567	0.583934	1.13901	0.426416
	0	SMU_1832	-	0.865364	0.92073	0.795305	0.891073	0.902463	0.834728	hypothetical protein	1.05277	0.393604	1.12045	0.527137	0.788341	0.171241	1.10778	0.416942	1.15923	0.535521	1.03168	0.335631
	0	SMU_1741	fabD	0.865088	0.857104	1.0219	0.902178	0.87773	1.0323	malonyl CoA-ACP transacylase	1.02976	0.363869	0.979082	0.304309	1.19528	0.525851	1.11823	0.435986	1.11414	0.468964	1.19975	0.49479
	0	SMU_1949	pbp2a	0.864416	0.910669	1.03472	1.18109	1.00353	0.892932	membrane carboxypeptidase, penicillin-binding protein 2a	1.03755	0.370776	1.08531	0.485075	1.19645	0.520976	1.00133	0.278148	1.21758	0.569074	1.14823	0.460325
	0	SMU_1964c	-	0.864283	0.879275	0.980059	1.21125	0.958525	0.8485	response regulator	0.923658	0.256572	0.979109	0.296967	1.16955	0.550826	0.957486	0.253509	1.15889	0.536522	0.97652	0.299114
	0	SMU_1369	-	0.863784	0.863632	1.13826	0.991118	0.751833	0.837484	hypothetical protein	1.05373	0.397653	0.999094	0.342032	1.0413	0.272052	1.22416	0.60963	0.836054	0.202528	1.03349	0.33984
	0	SMU_1435c	-	0.863756	0.936415	1.04126	1.37619	1.16386	1.02087	hypothetical protein	1.05807	0.408293	1.15393	0.578699	1.16157	0.471486	0.639712	0.089009	1.07466	0.292062	1.19371	0.505445
	0	SMU_226c	-	0.863499	0.858581	0.905384	0.895388	0.848683	0.867346	transposase	1.05738	0.403263	0.99722	0.342888	1.11491	0.458128	1.12062	0.432993	1.07152	0.410265	1.13716	0.429139
	0	SMU_1391c	-	0.863486	0.823219	0.868948	0.922411	0.794643	0.857894	hypothetical protein	1.05484	0.390155	0.925614	0.237658	1.03404	0.356066	1.15972	0.503243	0.93325	0.278854	1.09778	0.393398
	0	SMU_755	-	0.863169	0.844741	1.02447	1.43145	1.25468	1.16146	prolipoprotein diacylglyceryl transferase	0.97187	0.299149	0.900544	0.215445	1.16387	0.487568	0.580579	0.0752603	0.890805	0.199294	0.977604	0.2696
	0	SMU_1624	rrf1	0.863155	0.894526	0.805586	0.728277	0.762866	0.795743	ribosome recycling factor	1.05348	0.389124	1.05297	0.438473	0.814916	0.193328	0.606254	0.0931532	0.87251	0.224459	0.882726	0.24476
	0	SMU_1564	glgP	0.863117	0.987308	0.897901	1.03151	0.910255	0.898051	glycogen phosphorylase	1.03733	0.37537	1.17352	0.526932	1.1049	0.431897	1.15702	0.466747	1.16152	0.544134	1.16462	0.501872
	0	SMU_1147c	-	0.86256	0.986536	1.0089	0.907865	0.813979	0.861848	hypothetical protein	0.994237	0.335891	1.1707	0.580791	1.19312	0.527888	1.07936	0.395981	0.883963	0.236697	1.08246	0.373824
	0	SMU_1694c	-	0.862106	0.690926	1.04524	0.943946	0.710188	0.804289	permease	0.626189	0.0896346	0.166515	0.0055005	1.10536	0.408468	0.944491	0.259995	0.506301	0.0623373	0.556317	0.0877077
	0	SMU_724	-	0.861558	0.835134	0.731611	0.832489	1.01663	0.968569	glycerophosphoryl diester phosphodiesterase	1.03434	0.372217	0.928436	0.240706	0.538809	0.0633734	0.950518	0.266411	1.21236	0.498779	1.22414	0.590626
	0	SMU_691	pepT	0.861365	0.941501	0.767308	0.822954	0.768946	0.8825	peptidase T	1.04291	0.382608	1.14681	0.584885	0.676908	0.117222	0.884913	0.228093	0.887519	0.238093	1.15183	0.470415
	0	SMU_466	pepC	0.861233	0.929222	0.931021	1.1405	1.12737	1.31753	cysteine aminopeptidase	0.973651	0.312367	1.10344	0.500911	1.13666	0.47048	1.07709	0.344474	1.12283	0.351797	0.670432	0.116436
	0	SMU_106c	-	0.860674	0.787507	0.926618	0.799245	0.776068	0.802761	transposase fragment	1.02904	0.366191	0.762981	0.140911	1.14379	0.483734	0.814154	0.190295	0.890692	0.24474	0.893085	0.252102
	0	SMU_518	-	0.860609	0.855683	0.832867	0.987832	0.920169	0.851605	hypothetical protein	1.04189	0.383278	0.999253	0.321582	0.870804	0.244069	1.24169	0.643218	1.16968	0.557327	1.09833	0.391396
	0	SMU_2072c	-	0.859897	1.07584	1.06415	1.47656	1.15674	1.20312	acetyltransferase	0.976879	0.31487	1.09933	0.33508	1.13567	0.413228	0.498189	0.0605906	1.08866	0.312758	0.912238	0.222352
	0	SMU_t34	-	0.859729	0.950648	0.946148	1.19053	1.28307	1.08598	Ser tRNA	0.982163	0.320506	1.15189	0.571331	1.17076	0.533814	0.967537	0.261496	0.825676	0.171086	1.0989	0.384449
	0	SMU_375	-	0.859622	0.782724	0.980165	0.951097	0.879047	0.898195	hypothetical protein	1.02231	0.358679	0.71003	0.119049	1.20013	0.653594	1.18576	0.535906	1.10555	0.462583	1.16801	0.493393
	0	SMU_737	-	0.859256	0.966463	0.923797	0.874704	0.667072	0.798865	hypothetical protein	0.972875	0.311632	1.16524	0.633358	1.14426	0.482788	1.00418	0.302057	0.526089	0.0713564	0.875741	0.236687
	0	SMU_702c	-	0.858618	0.831585	0.951327	0.83268	0.770775	0.843901	transcriptional regulator	1.03698	0.376281	0.924671	0.238804	1.18617	0.584179	0.972298	0.283709	0.873546	0.219479	1.01104	0.32487
	0	SMU_1572	murZ	0.858617	0.868095	0.765273	0.84369	0.93783	0.902469	UDP-N-acetylglucosamine 1-carboxyvinyltransferase	1.02312	0.357427	1.00201	0.326481	0.67	0.112337	1.00299	0.308729	1.19127	0.611136	1.16819	0.503994
	0	SMU_1596	ptcC	0.858521	0.901045	0.82312	0.871206	0.866479	0.978505	cellobiose phosphotransferase system IIC component	0.986947	0.328488	1.05647	0.443103	0.812816	0.199339	1.02842	0.329424	1.08542	0.428629	1.22715	0.601907
	0	SMU_597	pbp2b	0.858388	0.864712	0.707156	0.717454	0.635103	0.712236	penicillin-binding protein 2b	1.05439	0.391041	0.996965	0.345295	0.464747	0.0460561	0.572463	0.0779329	0.473733	0.0514515	0.562821	0.0898599
	0	SMU_1782	-	0.858095	0.734987	0.768581	0.960808	0.80413	0.699357	hypothetical protein	0.972899	0.298979	0.537581	0.0578478	0.608281	0.0867668	1.16126	0.499259	0.913175	0.259144	0.4568	0.0514414
	0	SMU_332	-	0.858044	0.764642	0.812372	0.95146	0.898095	1.00665	hypothetical protein	0.908917	0.247928	0.571492	0.0709359	0.723783	0.136932	1.13769	0.458378	1.09423	0.443609	1.21094	0.535771
	0	SMU_807	-	0.857931	0.977376	0.786859	1.1935	1.21681	1.493	hypothetical protein	0.974232	0.311091	1.166	0.556376	0.601164	0.0827427	0.990164	0.272568	0.98666	0.242467	0.448676	0.0491792
	0	SMU_852	-	0.85733	0.973183	0.978486	1.15518	0.942019	0.745103	transcriptional regulator; CpsY-like protein	1.02286	0.358358	1.17269	0.608243	1.20078	0.621957	1.0359	0.305896	1.18964	0.588864	0.672181	0.126496
	0	SMU_712	capP	0.85727	0.865261	0.830008	0.920067	0.819276	0.762234	phosphoenolpyruvate carboxylase	1.02185	0.357492	1.00665	0.362758	0.865487	0.23998	1.15612	0.491842	0.986636	0.321471	0.769417	0.171752
	0	SMU_307	pgi	0.85718	0.855381	1.12517	1.27376	1.07843	1.03186	glucose-6-phosphate isomerase	0.985734	0.326111	0.975158	0.294304	1.06207	0.318408	0.840558	0.173328	1.14238	0.422533	1.19915	0.502347
	0	SMU_824	-	0.856957	1.0095	1.04573	1.10065	1.00605	1.14089	dTDP-4-keto-L-rhamnose reductase	1.0357	0.376336	1.18456	0.489119	1.15949	0.466001	1.12086	0.39045	1.2223	0.557578	0.976673	0.27032
	0	SMU_650	-	0.856764	0.886445	0.825676	0.868722	0.916867	0.99372	alanyl-tRNA synthetase	1.02987	0.365455	1.01844	0.389434	0.839493	0.215546	1.05835	0.369204	1.17591	0.562057	1.21407	0.557818
	0	SMU_1886	sys	0.856342	0.794781	0.88684	0.957605	0.770634	0.845062	seryl-tRNA synthetase	1.01267	0.348709	0.787013	0.151652	1.094	0.418874	1.22505	0.611296	0.86071	0.212377	1.08336	0.377928
	0	SMU_533	trpG	0.855931	1.05001	1.01268	0.935308	0.81854	0.82254	anthranilate synthase component II	0.976112	0.314134	1.11967	0.353609	1.16083	0.481647	1.13145	0.453033	0.997667	0.32956	0.950649	0.285956
	0	SMU_877	agaL	0.85435	0.923927	1.07202	1.01274	0.784936	0.87371	alpha-galactosidase	0.986858	0.326977	1.11593	0.520546	1.13948	0.408343	1.20779	0.561582	0.881955	0.234835	1.14747	0.441071
	0	SMU_970	folA	0.853908	0.823471	0.79562	0.848771	0.694185	0.690658	dihydroneopterin aldolase	0.97374	0.311421	0.872511	0.198258	0.770964	0.160135	1.00208	0.304434	0.535438	0.0734284	0.479098	0.0585085
	0	SMU_54	-	0.853513	1.08401	1.03078	0.907449	0.72546	1.08048	amino acid recemase	0.922064	0.259359	1.07657	0.296892	1.14834	0.443704	1.06464	0.37513	0.70746	0.133844	1.01502	0.32005
	0	SMU_1661c	-	0.853383	0.953048	0.887732	0.744262	0.649895	0.777934	signal peptidase II	0.909391	0.246692	1.141	0.549369	0.990637	0.326742	0.573441	0.0800751	0.489254	0.0558308	0.774114	0.170475
	0	SMU_104	-	0.853327	1.13277	1.12738	1.1496	0.914926	1.13146	alpha-glucosidase	0.967488	0.300706	1.00109	0.22547	1.04071	0.287523	1.01457	0.28995	1.15178	0.522277	0.984525	0.279885
	0	SMU_1556	ampM	0.852517	0.878013	0.918622	0.748408	0.790269	0.875489	methionine aminopeptidase	0.95175	0.277713	0.996439	0.343118	1.11605	0.459154	0.623668	0.0995746	0.91273	0.262673	1.075	0.365866
	0	SMU_2063	hemZ	0.851743	1.01448	0.878876	1.37387	1.15718	1.17549	ferrochelatase	0.946811	0.273428	1.18037	0.482858	0.979131	0.321476	0.654345	0.094975	1.07865	0.299625	0.950683	0.250756
	0	SMU_r13	-	0.851098	0.881064	1.00979	1.02663	1.00656	1.0252	5S ribosomal RNA	0.93	0.26485	1.01355	0.372853	1.21106	0.574009	1.20701	0.56001	1.21324	0.566031	1.19384	0.51028
	0	SMU_514	-	0.850844	1.30507	0.893792	1.14547	1.04682	1.10783	transcriptional regulator	0.7675	0.145971	0.585643	0.0706406	0.911735	0.265581	0.891528	0.198564	1.12162	0.349735	0.952814	0.254179
	0	SMU_2164	htrA	0.850843	0.802782	0.724709	0.802647	0.703327	0.717966	serine protease HtrA	0.9959	0.337948	0.813128	0.16523	0.532275	0.0620721	0.858673	0.210586	0.686657	0.123378	0.592222	0.0987037
	0	SMU_1351	-	0.850795	0.957385	0.885742	0.928429	0.857655	0.805163	transposase fragment	1.02329	0.356461	1.14803	0.587803	1.08196	0.408308	1.16026	0.50464	1.08903	0.433323	0.924949	0.271281
	0	SMU_2106c	-	0.849523	0.918171	0.912988	0.988534	0.875744	0.756358	transcriptional regulator	0.972672	0.296962	1.05397	0.427813	1.08014	0.397347	1.21498	0.591376	1.05522	0.391351	0.687755	0.134935
	0	SMU_1834	alr	0.849235	0.858704	0.842612	0.917187	0.802577	0.894792	alanine racemase	0.978003	0.316211	1.00108	0.320666	0.917025	0.273088	1.15451	0.488268	0.941133	0.286862	1.1669	0.495846
	0	SMU_2150c	-	0.849126	1.00631	0.93498	0.973401	0.82559	0.878369	cobalt transporter ATP-binding subunit	0.994006	0.335315	1.18886	0.534089	1.1717	0.543629	1.23203	0.632047	1.03211	0.356952	1.14558	0.441491
	0	SMU_817	-	0.848636	0.862473	1.332	0.907933	0.836935	0.917711	amino acid ABC transporter substrate-binding protein	0.972819	0.309179	1.00043	0.353003	0.663536	0.0873423	1.14294	0.46507	1.0471	0.379955	1.20046	0.56538
	0	SMU_1974	proC	0.8485	0.863199	0.918942	1.01232	0.921461	0.864377	pyrroline-5-carboxylate reductase	1.02151	0.358909	1.00312	0.350941	1.14654	0.502688	1.21991	0.580646	1.17319	0.564284	1.12346	0.420596
	0	SMU_221c	-	0.848348	0.802835	0.825259	0.936401	0.834785	0.730878	integrase	1.01983	0.353213	0.81445	0.166722	0.875426	0.247117	1.19649	0.560516	1.04943	0.384474	0.661472	0.119184
	0	SMU_1508c	-	0.847724	0.881504	1.03467	1.26486	1.55337	1.19316	coenzyme PQQ synthesis protein	0.903476	0.243278	0.959859	0.271912	1.15443	0.456456	0.849026	0.178899	0.4956	0.0558108	0.91	0.227728
	0	SMU_738	-	0.847619	0.991644	0.852399	1.02415	0.953684	1.13664	hypothetical protein	1.00478	0.341967	1.18228	0.555606	0.960305	0.299434	1.20651	0.54951	1.21296	0.645986	0.985342	0.281597
	0	SMU_1849	comEB	0.84752	0.78321	0.805169	0.871291	0.83067	0.820173	deoxycytidylate deaminase	0.970256	0.303994	0.765275	0.139419	0.81262	0.186276	1.06537	0.376451	1.04976	0.371987	0.963328	0.292663
	0	SMU_1359	-	0.847335	0.718985	0.828032	0.855941	0.854497	0.847058	hypothetical protein	0.991213	0.331396	0.461163	0.0396997	0.888336	0.256542	1.04915	0.35024	1.08757	0.432197	1.08401	0.382497
	0	SMU_1102	ascB	0.846889	0.818509	0.771885	0.670702	0.74203	0.891197	6-phospho-beta-glucosidase	0.992549	0.331346	0.867837	0.202843	0.686447	0.119905	0.407754	0.0381632	0.80989	0.184029	1.16827	0.489409
	0	SMU_2067	csbB	0.846703	0.863267	0.822522	0.980691	1.04522	1.07585	stress response protein	0.833303	0.184344	0.909467	0.222132	0.712954	0.131672	1.17071	0.512112	1.19282	0.482978	1.12435	0.417553
	0	SMU_236c	-	0.846542	0.845961	0.792377	0.848269	0.760373	0.695469	transcriptional regulator	0.956828	0.286857	0.914274	0.226967	0.730705	0.14519	0.950178	0.267267	0.810975	0.178999	0.460901	0.0537487
	0	SMU_1052	-	0.846519	0.864182	0.822941	0.770268	0.741486	0.718076	hypothetical protein	0.973519	0.297708	0.978609	0.295836	0.843898	0.224279	0.763317	0.157783	0.803128	0.176061	0.603582	0.101201
	0	SMU_1591	ccpA	0.846396	0.888605	0.811398	0.799038	0.705256	0.802002	catabolite control protein CcpA	1.00518	0.343614	1.05366	0.438233	0.84131	0.218539	0.856674	0.208809	0.711622	0.131782	0.921815	0.269439
	0	SMU_1206c	-	0.846355	0.889925	1.18442	1.1349	0.952931	1.00629	hypothetical protein	0.92237	0.257137	1.00453	0.361491	0.974627	0.222437	1.0841	0.351602	1.18473	0.584064	1.21128	0.536527
	0	SMU_462	-	0.846353	0.866461	0.833737	0.864111	0.841007	0.938205	hypothetical protein	0.822651	0.170871	0.924611	0.237863	0.798408	0.178223	0.986387	0.293744	0.973717	0.309464	1.16873	0.517683
	0	SMU_1062	opuAb	0.846146	1.05343	0.931447	1.10086	1.162	1.22642	ABC transporter proline/glycine betaine permease	0.965987	0.291537	1.0972	0.328939	1.14286	0.487347	1.04938	0.320906	0.999618	0.248654	0.730184	0.139239
	0	SMU_1388	-	0.845988	0.95598	0.788563	0.760952	0.832177	0.893925	RNA helicase	0.993343	0.333103	1.15989	0.620581	0.747358	0.151491	0.711256	0.141682	1.04936	0.382873	1.16646	0.506166
	0	SMU_68	-	0.845271	0.904077	0.944162	1.03669	0.93797	0.976099	hypothetical protein	0.972937	0.306782	1.06999	0.463233	1.17195	0.543158	1.20537	0.550801	1.17497	0.563373	1.22677	0.598649
	0	SMU_2058	-	0.845085	0.94902	0.74034	0.796488	0.782431	0.760233	transcriptional regulator	0.939458	0.268954	1.10482	0.50983	0.555021	0.0669469	0.806905	0.186582	0.889473	0.24485	0.753044	0.160936
	0	SMU_1386	urk	0.844871	0.878859	0.96457	1.03688	0.788228	0.854916	uridine/cytidine kinase	0.970498	0.302613	1.01283	0.373093	1.18076	0.574424	1.16947	0.503959	0.891478	0.24451	1.02241	0.330571
	0	SMU_1712c	-	0.84481	0.856142	0.889712	0.941208	0.758268	0.869278	segregation and condensation protein B	0.991066	0.330355	1.0003	0.319915	1.08061	0.396982	1.20546	0.573769	0.874488	0.222342	1.15094	0.446436
	0	SMU_1012c	-	0.844357	0.85853	0.858383	0.813159	0.689091	0.708397	transcriptional regulator	0.978252	0.322167	1.00026	0.324409	1.00483	0.332933	0.892596	0.232307	0.631365	0.0995395	0.564591	0.0898599
	0	SMU_134	-	0.844342	0.684989	0.86144	0.702882	0.701978	0.663707	TetR/AcrR family transcriptional regulator	0.980962	0.321587	0.344776	0.0231231	0.969326	0.309525	0.507082	0.0591341	0.685245	0.119009	0.424565	0.0390991
	0	SMU_1701c	-	0.844299	0.809922	0.875957	0.874091	1.09936	1.17383	hypothetical protein	0.956987	0.28451	0.863651	0.190626	0.851642	0.228468	1.01701	0.323223	1.11233	0.363539	0.951358	0.249029
	0	SMU_1111c	-	0.843353	1.00314	0.954878	0.874274	0.814086	0.870394	hypothetical protein	0.867135	0.225681	1.16553	0.49485	1.14968	0.510971	1.04346	0.341552	0.972119	0.30993	0.847839	0.221932
	0	SMU_244	bacA	0.843181	1.03768	0.878133	0.879549	0.890801	1.02117	undecaprenyl pyrophosphate phosphatase	0.93683	0.267733	1.16491	0.439029	1.04961	0.377713	1.07331	0.393223	1.10685	0.460911	1.19274	0.510405
	0	SMU_860	pyrAB	0.842983	1.03107	0.939274	1.07566	0.945299	1.06668	carbamoyl phosphate synthase large subunit	0.97863	0.321802	1.16683	0.438584	1.17236	0.542758	1.14114	0.451772	1.18287	0.576041	1.11591	0.40995
	0	SMU_t33	-	0.842926	0.90134	0.987149	1.21177	1.37125	1.34247	Leu tRNA	0.853361	0.208428	0.989238	0.311922	1.17406	0.546486	0.924706	0.2203	0.714065	0.12044	0.655786	0.110611
	0	SMU_1279c	-	0.841992	0.777061	0.862103	1.11636	1.04953	1.09042	cell shape determining protein	0.884583	0.233764	0.703145	0.111912	0.888872	0.256251	1.1069	0.375616	1.17117	0.451351	1.07206	0.367548
	0	SMU_854	-	0.841688	0.852097	0.885506	0.940348	0.957772	0.880674	pseudouridylate synthase	0.916377	0.253173	0.965333	0.282643	1.01639	0.342357	1.18448	0.531772	1.18907	0.587988	1.14912	0.43998
	0	SMU_1706	-	0.841654	0.862603	1.06525	0.874641	0.763737	0.81724	hypothetical protein	0.969984	0.300511	0.98168	0.301186	1.11642	0.390581	1.04688	0.356296	0.835126	0.199795	0.930405	0.275676
	0	SMU_329	-	0.840671	0.859345	0.917303	1.05233	0.887756	0.896192	hypothetical protein	0.973639	0.307978	0.999022	0.342508	1.14243	0.486592	1.16541	0.489379	1.11399	0.467788	1.16654	0.510871
	0	SMU_732	-	0.840588	0.913658	1.11728	1.008	0.848359	0.983564	hypothetical protein	0.852141	0.205145	1.00649	0.366226	1.07109	0.330761	1.20596	0.565851	1.01846	0.342037	1.21206	0.582262
	0	SMU_1096	opuBa	0.840475	1.08172	0.880227	1.02844	0.975471	1.01178	choline transporter ABC transporter ATP-binding protein	0.838989	0.186862	1.08579	0.313564	0.93626	0.288188	1.1753	0.513534	1.17692	0.563133	1.19862	0.501527
	0	SMU_1307c	-	0.840279	0.889974	0.976279	0.95879	0.836898	0.752183	hypothetical protein	0.967856	0.302758	1.03854	0.416351	1.19895	0.643068	1.22536	0.610841	1.00639	0.335966	0.724589	0.15014
	0	SMU_939	-	0.839725	0.848556	0.727078	0.78373	0.867056	0.904956	isopentenyl pyrophosphate isomerase	0.982894	0.321236	0.982253	0.298904	0.533217	0.0613814	0.777222	0.168048	1.0961	0.447658	1.17273	0.522973
	0	SMU_t16	-	0.8394	0.988415	1.14809	1.27095	1.45474	1.42377	Gly tRNA	0.850804	0.206527	1.16538	0.513899	1.03862	0.278108	0.848125	0.176587	0.585934	0.0800601	0.542572	0.07495
	0	SMU_1420	-	0.839108	1.05697	1.24945	1.278	0.999025	0.948688	oxidoreductase	0.972401	0.308073	1.13111	0.373073	0.812765	0.145631	0.802447	0.152618	1.2173	0.559725	1.21488	0.622643
	0	SMU_797	-	0.838793	0.755718	0.827404	0.716384	0.721883	0.774252	hypothetical protein	0.974354	0.305766	0.635515	0.0865165	0.862405	0.238694	0.555882	0.0709459	0.742192	0.150816	0.788898	0.193473
	0	SMU_788	-	0.83866	0.944461	0.755104	0.770943	0.696361	0.81862	RNA methyltransferase	0.800201	0.159399	1.00402	0.352763	0.483925	0.0518318	0.666066	0.120345	0.59689	0.0893243	0.847299	0.221366
	0	SMU_186	sloR	0.837869	0.843341	1.0754	1.1589	0.934419	0.98202	metal-dependent transcriptional regulator	0.920625	0.258033	0.94577	0.25514	1.10209	0.366812	1.04316	0.313784	1.15934	0.532668	1.20683	0.566647
	0	SMU_496	cysK	0.837614	0.754363	0.696807	0.781086	0.719503	0.782822	cysteine synthetase A	0.887528	0.237207	0.542297	0.0602553	0.346013	0.0273624	0.777773	0.167778	0.723299	0.14046	0.802045	0.198303
	0	SMU_1818c	-	0.837507	0.950598	0.880367	1.10381	0.953532	1.12912	hypothetical protein	0.969337	0.299825	1.14714	0.581607	1.07614	0.393724	1.08905	0.360836	1.21084	0.646632	0.977455	0.272983
	0	SMU_1405c	-	0.837049	0.931314	0.999221	0.890786	0.731994	0.731511	hypothetical protein	0.945955	0.272708	1.14158	0.547362	1.21063	0.56472	1.12664	0.441522	0.801982	0.174204	0.670514	0.124169
	0	SMU_1146c	-	0.83669	0.935692	0.941032	0.801354	0.722825	0.709474	response regulator	0.974427	0.306276	1.14654	0.585896	1.18408	0.571892	0.858116	0.214314	0.709231	0.133824	0.565174	0.0896697
	0	SMU_706c	-	0.836389	0.80593	1.22967	0.854711	0.779781	0.798631	hypothetical protein	0.877328	0.23009	0.787161	0.154044	0.812056	0.144284	1.01741	0.320806	0.888582	0.241491	0.79789	0.196877
	0	SMU_317	-	0.836207	0.86492	0.844324	0.816785	0.723237	0.912784	tetrahydrodipicolinate succinylase	0.948877	0.274975	0.998792	0.339429	0.91575	0.271792	0.8596	0.215115	0.739825	0.148483	1.18009	0.539249
	0	SMU_1710c	-	0.836178	0.892799	0.955169	1.20253	0.961753	1.00351	hypothetical protein	0.965397	0.291842	1.05354	0.439239	1.1843	0.6046	0.93745	0.235536	1.18638	0.594379	1.21294	0.547583
	0	SMU_843	-	0.835616	0.817327	0.78996	0.697471	0.744514	0.907623	hypothetical protein	0.97398	0.298824	0.89808	0.213058	0.772536	0.160075	0.492511	0.055956	0.823879	0.191331	1.18127	0.539199
	0	SMU_502	-	0.83516	0.888844	0.789191	0.966779	0.839473	0.848099	hypothetical protein	0.972647	0.307177	1.03952	0.415706	0.773898	0.15997	1.21693	0.596892	1.05407	0.391451	1.07526	0.367568
	0	SMU_1058	satD	0.835001	0.838673	0.779075	0.687247	0.764918	0.74899	hypothetical protein	0.969737	0.295581	0.944048	0.255621	0.736745	0.14049	0.454198	0.0481932	0.8811	0.228433	0.705553	0.143724
	0	SMU_495	gldA	0.834314	0.960019	0.945186	0.912293	0.837896	0.883672	glycerol dehydrogenase	0.971451	0.308258	1.16361	0.6246	1.18093	0.562688	1.14246	0.478028	1.04923	0.387027	1.14985	0.465581
	0	SMU_700c	-	0.83429	0.883419	0.90535	0.978535	0.902654	0.877936	phosphoglycerate mutase	0.958636	0.288358	1.01326	0.383904	1.11373	0.452628	1.21862	0.583263	1.14033	0.512523	1.14822	0.443083
	0	SMU_t36	-	0.834226	0.98448	1.12309	1.29869	1.49316	1.34347	Ser tRNA	0.852405	0.212888	1.15884	0.520395	1.05218	0.292272	0.801522	0.152843	0.546482	0.0691992	0.655355	0.110866
	0	SMU_2115	-	0.834054	0.746916	0.964846	0.755032	0.759138	0.738633	short-chain dehydrogenase	0.965197	0.293714	0.601412	0.0788639	1.18247	0.593008	0.6536	0.114494	0.849344	0.207447	0.674921	0.127688
	0	SMU_603	murF	0.83405	0.89729	0.882552	0.953706	0.894265	1.01596	UDP-N-acetylmuramoylalanyl-D-glutamyl-2,6- diaminopimelate-D-alanyl-D-alanyl ligase pentapeptide synthase	0.956583	0.287262	1.0703	0.461226	1.01642	0.342878	1.2044	0.570856	1.15021	0.518113	1.20335	0.528198
	0	SMU_1846c	-	0.833662	0.678207	0.817763	0.878563	0.737808	0.671954	hypothetical protein	0.829814	0.178173	0.23898	0.0117217	0.732481	0.14481	0.956405	0.274284	0.711929	0.131126	0.332867	0.0238238
	0	SMU_1925c	-	0.833223	0.77379	0.946783	0.896856	0.769998	0.705809	hypothetical protein	0.83159	0.191041	0.682964	0.10494	1.14846	0.501231	1.06969	0.385475	0.802265	0.17547	0.522828	0.0758859
	0	SMU_364	glnA	0.833109	0.960418	0.959991	0.942223	0.873521	0.897633	glutamate--ammonia ligase	0.956773	0.284925	1.16486	0.64027	1.18571	0.599975	1.1841	0.533378	1.09514	0.447813	1.1685	0.49477
	0	SMU_528c	-	0.833009	0.75801	0.821021	0.86819	0.75606	0.716439	hypothetical protein	0.862612	0.221481	0.601407	0.0791642	0.788352	0.172427	0.974564	0.285345	0.801298	0.176061	0.500487	0.0668819
	0	SMU_1471c	-	0.832566	0.835682	1.04547	1.06678	0.843159	0.686499	hypothetical protein	0.968984	0.300686	0.950525	0.262608	1.15794	0.453789	1.1344	0.426962	1.05322	0.39008	0.480359	0.0603453
	0	SMU_1387	-	0.832384	0.841516	0.811029	0.841168	0.749177	0.668072	oxidoreductase	0.966182	0.292563	0.954629	0.276642	0.82906	0.207472	1.00578	0.31009	0.826342	0.191076	0.454048	0.0477227
	0	SMU_1633c	-	0.831964	0.909495	0.922397	0.973629	0.982625	0.730434	hypothetical protein	0.96769	0.293504	1.10413	0.510621	1.14927	0.506186	1.23761	0.637387	1.2187	0.604995	0.662569	0.120045
	0	SMU_743	-	0.831888	0.810767	0.960245	1.00547	0.835826	0.771151	hypothetical protein	0.953833	0.28023	0.846828	0.184369	1.18407	0.603293	1.21104	0.568549	0.956741	0.29976	0.79031	0.191446
	0	SMU_1314	-	0.831818	0.774937	0.661808	0.774858	0.877381	0.812227	hypothetical protein	0.927425	0.261331	0.645813	0.0934134	0.28018	0.0155656	0.715787	0.141151	1.09375	0.452718	0.91467	0.263689
	0	SMU_1459c	-	0.831769	0.877172	0.910056	0.909628	0.839212	0.882695	hypothetical protein	0.903594	0.242858	0.997799	0.338093	1.10548	0.43544	1.13915	0.468088	0.973386	0.310821	1.14882	0.438714
	0	SMU_616	-	0.831596	0.782023	0.966283	1.14579	0.958083	0.91243	hypothetical protein	0.836137	0.189575	0.645828	0.0937387	1.14849	0.506416	1.07881	0.343944	1.15979	0.5352	1.11667	0.409109
	0	SMU_485	-	0.831223	0.900376	0.795111	0.881123	0.881104	0.956681	hypothetical protein	0.897705	0.240826	1.05333	0.428078	0.718427	0.13484	1.04668	0.353609	1.09324	0.453053	1.19245	0.553849
	0	SMU_152	-	0.830096	1.02101	1.07378	0.859947	0.793456	0.813122	hypothetical protein	0.953761	0.279254	1.18568	0.477753	1.13673	0.406787	1.05018	0.353213	0.950178	0.293899	0.958331	0.290185
	0	SMU_913	-	0.828879	0.877288	0.987716	0.993375	1.0116	0.960473	glutamate dehydrogenase	0.940887	0.270776	1.00631	0.365656	1.20188	0.56522	1.22235	0.594044	1.20736	0.526937	1.2184	0.592958
	0	SMU_1727	-	0.828849	0.867038	0.840387	0.905006	0.871811	0.748701	OxaA-like protein precursor	0.861576	0.221647	0.959769	0.270445	0.860091	0.236331	1.11853	0.434424	1.07178	0.408759	0.690274	0.138884
	0	SMU_493	pfl2	0.828092	0.980643	0.922574	0.700418	0.793983	0.954266	formate acetyltransferase	0.906772	0.24462	1.17065	0.598028	1.15106	0.494875	0.508547	0.0595596	0.942669	0.286386	1.22259	0.638829
	0	SMU_433	-	0.827987	0.827566	0.760901	0.870327	0.763224	0.672005	transcriptional regulator	0.830413	0.191186	0.867118	0.198769	0.589302	0.0760961	0.956603	0.27482	0.78434	0.166446	0.386207	0.0336336
	0	SMU_224c	-	0.827428	0.827023	0.820292	0.871754	0.731889	0.744438	hypothetical protein	0.929877	0.26528	0.915389	0.229535	0.839392	0.220981	1.07093	0.380561	0.797832	0.171306	0.696346	0.141151
	0	SMU_696	-	0.827301	0.896963	0.849827	0.774373	0.68696	0.823915	cytidylate kinase	0.928905	0.263143	1.05825	0.445971	0.974038	0.311517	0.760466	0.15529	0.638975	0.102978	1.0029	0.316231
	0	SMU_659	-	0.827281	0.993472	0.963628	1.19989	0.891195	0.86956	response regulator SpaR	0.922374	0.256677	1.18154	0.553363	1.1899	0.619965	0.940101	0.233849	1.04855	0.366311	1.12523	0.422382
	0	SMU_1914c	-	0.827136	0.793527	0.99854	1.29891	1.16682	1.3604	hypothetical protein	0.775751	0.14987	0.699715	0.110666	1.20056	0.585075	0.801984	0.147713	1.08103	0.305155	0.624642	0.100355
	0	SMU_1175	-	0.827132	0.944974	0.821453	0.794	0.772849	0.743749	sodium/amino acid (alanine) symporter	0.821745	0.174384	1.02266	0.39514	0.787313	0.168654	0.799446	0.180455	0.835908	0.2004	0.670431	0.124489
	0	SMU_321	-	0.82689	0.771682	1.08879	1.41296	1.28492	1.16342	hypothetical protein	0.757668	0.141446	0.569496	0.0678378	1.095	0.360616	0.638536	0.0894845	0.818829	0.168028	0.978488	0.268864
	0	SMU_222c	-	0.826855	0.812746	0.808914	0.852817	0.784278	0.761717	integrase fragment	0.956007	0.282783	0.866098	0.203303	0.827921	0.209259	1.03793	0.33455	0.913174	0.267828	0.784902	0.180315
	0	SMU_1447c	-	0.826376	0.857078	0.814265	0.90705	0.843081	0.831452	hypothetical protein	0.921914	0.257933	1.00176	0.324394	0.815881	0.199274	1.13125	0.448989	1.04744	0.381126	0.983086	0.30457
	0	SMU_624	-	0.825826	0.996726	0.834702	0.941181	0.835315	1.00864	1-acylglycerol-3-phosphate O-acyltransferase	0.906111	0.244895	1.18064	0.545846	0.878887	0.248974	1.16337	0.499004	1.04747	0.369079	1.20937	0.540526
	0	SMU_987	wapA	0.82572	0.901437	0.800773	0.824905	0.699887	0.700494	cell wall-associated protein WapA	0.955177	0.283493	1.08077	0.472768	0.812817	0.189169	0.939283	0.255741	0.674899	0.116537	0.551873	0.0825876
	0	SMU_796	-	0.825568	0.799217	1.02146	1.11301	0.903733	0.788562	hypothetical protein	0.85411	0.209039	0.735922	0.131862	1.20048	0.547367	1.11304	0.402768	1.08594	0.422853	0.789299	0.191597
	0	SMU_1505c	-	0.825437	1.06113	0.935793	1.17782	1.11082	1.10273	hypothetical protein	0.830947	0.197548	1.07708	0.287868	1.10423	0.435501	0.8914	0.197643	1.06762	0.289615	0.96171	0.258959
	0	SMU_1010	citC	0.82485	0.929441	0.749369	0.727603	0.671323	0.710396	citrate lyase ligase	0.88844	0.236562	1.10567	0.50469	0.60684	0.0874725	0.607467	0.0912112	0.538869	0.0763263	0.556311	0.086036
	0	SMU_390	-	0.824781	0.901464	0.877726	1.14273	0.986165	1.04465	hypothetical protein	0.859881	0.216476	1.0539	0.428839	1.01189	0.336792	1.07857	0.344409	1.19661	0.581577	1.183	0.468343
	0	SMU_1811	scnF	0.824678	0.9495	0.907292	0.895888	0.74806	0.801347	bacteriocin component ScnF-like protein	0.860608	0.219675	1.15059	0.568959	1.07916	0.402928	1.06905	0.383639	0.815756	0.180871	0.87705	0.236602
	0	SMU_2116	opuCa	0.824424	0.825613	0.696024	0.768562	0.847137	0.870314	osmoprotectant amino acid ABC transporter ATP-binding protein	0.9078	0.245806	0.910449	0.223283	0.39355	0.0332883	0.71074	0.139444	1.06194	0.402347	1.14428	0.435836
	0	SMU_1841	scrA	0.82394	0.9323	0.915792	0.936788	0.844597	0.903403	PTS system sucrose-specific transporter subunit IIABC	0.947682	0.274154	1.15065	0.580511	1.15036	0.499179	1.18903	0.542147	1.05659	0.393974	1.1736	0.530996
	0	SMU_70	thrC	0.823624	1.02808	1.19147	1.38615	1.22794	1.18775	threonine synthase	0.85275	0.204865	1.18088	0.458048	0.959658	0.210375	0.618873	0.0851802	0.930724	0.212417	0.894906	0.214545
	0	SMU_1905c	-	0.823315	0.872414	1.03461	1.11883	0.849528	1.1026	bacteriocin secretion protein	0.831469	0.192678	0.944183	0.257548	1.16428	0.488323	1.06305	0.331471	0.910699	0.260721	1.01885	0.323809
	0	SMU_584	-	0.823138	1.02629	1.07602	1.1379	1.03172	1.11883	arginine repressor ArgR	0.907864	0.246732	1.17651	0.465185	1.11081	0.385836	1.03376	0.303714	1.18194	0.463784	1.0063	0.299675
	0	SMU_863	-	0.823077	0.772221	0.80138	0.717335	0.690773	0.683161	ABC transporter ATP-binding protein	0.856545	0.210921	0.641076	0.0924074	0.772878	0.161306	0.577428	0.0797648	0.619161	0.0960661	0.454395	0.0507157
	0	SMU_465	nadE	0.822683	0.706774	0.736734	0.796588	0.682318	0.669925	NAD synthetase	0.931613	0.262978	0.424231	0.0331231	0.578221	0.0732182	0.845992	0.202818	0.59711	0.089955	0.452547	0.048018
	0	SMU_1902c	-	0.822152	0.828641	0.886879	1.28905	1.082	1.33156	hypothetical protein	0.823452	0.174334	0.839884	0.180756	0.914	0.2699	0.799301	0.154419	1.12811	0.379424	0.641726	0.107918
	0	SMU_58	-	0.821964	1.044	0.936788	0.899149	0.7832	0.956768	hypothetical protein	0.828615	0.176672	1.12759	0.383764	1.14289	0.484499	1.04071	0.337528	0.884183	0.232773	1.20807	0.551897
	0	SMU_284	-	0.821802	0.853516	0.934355	1.09175	0.798983	0.706349	hypothetical protein	0.833124	0.198899	0.956976	0.273969	1.09155	0.416842	1.13962	0.4352	0.812807	0.185506	0.498864	0.0659159
	0	SMU_09	-	0.821402	0.783028	0.758183	0.822224	0.820197	1.04304	hypothetical protein	0.833164	0.180561	0.636393	0.0891842	0.554538	0.0660561	0.813539	0.190966	0.941628	0.286542	1.04534	0.349494
	0	SMU_718c	-	0.821248	0.737067	0.822642	0.794591	0.765443	0.679513	hypothetical protein	0.874379	0.228879	0.53297	0.0538839	0.853166	0.229304	0.852079	0.20513	0.874691	0.219329	0.449677	0.0488388
	0	SMU_529	-	0.820452	0.768069	0.878595	0.896112	0.804488	0.750936	hypothetical protein	0.837332	0.186912	0.64576	0.0914665	0.926047	0.279019	1.0462	0.347162	0.886556	0.23961	0.64	0.111792
	0	SMU_t06	-	0.820233	0.838699	0.908428	1.1393	1.28846	1.30604	Thr tRNA	0.682784	0.114139	0.703415	0.114419	0.959071	0.29953	1.04749	0.313514	0.829041	0.173028	0.710734	0.130906
	0	SMU_1368	-	0.820222	0.919034	0.922335	1.04742	0.890742	0.795136	hypothetical protein	0.887646	0.235906	1.13051	0.537528	1.14893	0.508333	1.17469	0.510325	1.0849	0.422993	0.862448	0.227482
	0	SMU_1978	ackA	0.820151	0.838578	0.79316	0.910648	0.826204	0.901896	acetate kinase	0.889364	0.238143	0.951931	0.263949	0.751593	0.153478	1.13356	0.455581	1.01422	0.339595	1.16343	0.500776
	0	SMU_150	-	0.819573	0.739304	0.99447	1.16532	0.751494	0.76103	hypothetical protein	0.579336	0.0742292	0.346692	0.0225576	1.08113	0.396091	1.02102	0.29486	0.635836	0.100881	0.502682	0.0656657
	0	SMU_687c	-	0.81921	0.799637	1.04724	1.05227	0.732569	0.672675	hypothetical protein	0.861838	0.218263	0.814415	0.167122	1.15667	0.453869	1.1415	0.448488	0.789953	0.169219	0.450814	0.0498649
	0	SMU_962	-	0.818532	0.781169	0.756303	0.764623	0.733249	0.756368	dehydrogenase	0.866274	0.22459	0.742022	0.134069	0.607687	0.0854655	0.665276	0.120536	0.7809	0.164935	0.662073	0.118298
	0	SMU_1657c	-	0.817738	0.857375	0.817633	0.953033	0.853334	1.00288	nitrogen regulatory protein PII	0.912821	0.249449	1.00054	0.325	0.838406	0.221141	1.20388	0.580851	1.09246	0.435235	1.20965	0.543679
	0	SMU_772	gbpD	0.817413	0.92088	0.879721	1.09191	0.89492	0.928146	glucan-binding protein D	0.912482	0.25027	1.12119	0.526927	1.03181	0.356331	1.10948	0.405921	1.09225	0.44991	1.19874	0.567573
	0	SMU_759	-	0.81736	0.823421	0.847793	0.887408	0.814971	0.789384	protease	0.853907	0.211126	0.902584	0.21503	0.89266	0.258684	1.06084	0.372728	0.95298	0.292858	0.81998	0.206431
	0	SMU_133c	-	0.816904	0.862338	0.806227	0.843005	0.780636	0.670722	MDR permease	0.834945	0.190976	0.982003	0.299319	0.734341	0.142237	0.956496	0.271917	0.803287	0.173684	0.417912	0.0380681
	0	SMU_1963c	-	0.815606	0.804696	0.760606	0.739759	0.692688	0.689481	sugar-binding periplasmic protein	0.856456	0.21047	0.79937	0.158834	0.64217	0.102207	0.640262	0.109915	0.659548	0.109595	0.500373	0.0671171
	0	SMU_1655c	-	0.815605	0.71535	0.709701	0.67385	0.733979	0.742934	hypothetical protein	0.756471	0.141602	0.392414	0.0284785	0.34671	0.0268969	0.350958	0.0293343	0.689446	0.12457	0.569569	0.0926476
	0	SMU_1084	hemK	0.815481	0.798619	0.818561	0.880247	0.8056	0.745372	N5-glutamine S-adenosyl-L-methionine-dependent methyltransferase	0.878137	0.231181	0.815658	0.16452	0.827709	0.207963	1.07245	0.392372	0.931633	0.276972	0.686564	0.134014
	0	SMU_283	-	0.815425	0.846627	1.00917	1.29609	1.06575	1.00834	hypothetical protein	0.825213	0.174294	0.922032	0.233969	1.18785	0.523689	0.799556	0.153268	1.14636	0.429169	1.19799	0.492868
	0	SMU_r03	-	0.815186	0.872909	0.916367	0.995894	0.982552	0.968042	5S ribosomal RNA	0.830444	0.196597	1.01177	0.374224	1.15077	0.500511	1.23056	0.622057	1.21547	0.600761	1.227	0.628854
	0	SMU_598	recM	0.814954	0.876642	0.880179	1.07194	0.885329	0.926647	recombination protein RecR	0.829935	0.192738	0.994844	0.336096	0.97196	0.31523	1.15029	0.461151	1.08843	0.437988	1.16529	0.506241
	0	SMU_761	-	0.814741	0.890182	0.925755	0.732523	0.785376	1.00997	protease	0.864873	0.221196	1.05332	0.43493	1.16765	0.530646	0.597288	0.0881882	0.873301	0.222477	1.20046	0.52032
	0	SMU_565c	-	0.814668	0.796364	0.814617	0.907901	0.702473	0.7577	transposase, ISSmu1	0.878019	0.230711	0.786785	0.155546	0.814254	0.199284	1.1426	0.476942	0.637656	0.102127	0.772243	0.168904
	0	SMU_1507c	-	0.814006	0.836061	0.690829	0.882895	1.03926	0.932472	hypothetical protein	0.758032	0.140756	0.855835	0.187187	0.293306	0.0182032	0.95448	0.270866	1.14649	0.4252	1.09845	0.393088
	0	SMU_1065c	-	0.813921	0.744606	0.747198	0.860766	0.705991	0.688983	GntR family transcriptional regulator	0.887749	0.236822	0.575737	0.0723273	0.611409	0.089049	1.05146	0.352067	0.69075	0.124459	0.478492	0.0603503
	0	SMU_1888	-	0.813416	0.934742	0.820508	0.799123	0.785385	0.828396	transposase fragment	0.83446	0.181677	1.12498	0.533774	0.814827	0.188413	0.833895	0.198248	0.895226	0.247778	0.948689	0.282518
	0	SMU_389	-	0.812903	0.88224	0.87077	0.989269	0.901737	1.01783	hypothetical protein	0.863661	0.21959	1.03452	0.413188	1.01388	0.338468	1.24016	0.643669	1.15009	0.524389	1.20101	0.522362
	0	SMU_411c	-	0.81172	0.869537	0.928986	0.869089	0.783766	0.76278	hypothetical protein	0.85994	0.216061	0.999034	0.341512	1.15154	0.496812	1.04675	0.344725	0.914276	0.268609	0.784311	0.176647
	0	SMU_158	cysS	0.81108	0.759132	0.747919	0.797351	0.670861	0.67489	cysteinyl-tRNA synthetase	0.866219	0.225876	0.644877	0.091987	0.579567	0.0736787	0.83566	0.199505	0.488652	0.0562513	0.451306	0.0501451
	0	SMU_268	purA	0.810754	0.904183	0.916842	1.10604	0.964609	1.03752	adenylosuccinate synthetase	0.839089	0.188984	1.05718	0.442342	1.10658	0.442523	1.11462	0.411707	1.17591	0.563238	1.19372	0.483343
	0	SMU_789	-	0.810294	0.882333	1.07997	1.07359	0.920835	1.15611	hypothetical protein	0.830586	0.191642	1.01429	0.380741	1.10118	0.365405	1.1538	0.46487	1.15814	0.536757	0.977353	0.2754
	0	SMU_1132	pepN	0.810252	0.813374	0.846366	0.680116	0.764147	0.771558	aminopeptidase	0.862181	0.219645	0.866697	0.191732	0.878607	0.249334	0.43985	0.044029	0.852429	0.209054	0.787395	0.187588
	0	SMU_1766c	-	0.809956	0.839724	0.91581	1.05408	1.01091	1.03204	hypothetical protein	0.830654	0.197062	0.952303	0.260716	1.10714	0.441081	1.17412	0.508904	1.2175	0.552127	1.18658	0.476887
	0	SMU_1948	secE	0.808767	0.814884	0.873677	1.06596	0.911862	0.964452	preprotein translocase subunit SecE	0.799194	0.158799	0.828649	0.17502	0.945894	0.293994	1.12947	0.42454	1.07452	0.413028	1.17221	0.52509
	0	SMU_621c	-	0.808657	0.873912	0.814216	0.936664	0.85938	0.8156	hypothetical protein	0.855619	0.211121	1.01503	0.380511	0.834784	0.213083	1.19282	0.557007	1.04991	0.387803	0.969376	0.29547
	0	SMU_1673	upp	0.808651	0.740383	0.729223	0.732232	0.701331	0.666846	uracil phosphoribosyltransferase	0.861262	0.218549	0.572469	0.0696246	0.560367	0.0687137	0.625222	0.0988839	0.66886	0.114489	0.452417	0.0477778
	0	SMU_285	-	0.808447	0.682501	0.858489	1.0644	0.894584	0.813648	hypothetical protein	0.681865	0.111597	0.250101	0.0123924	0.811089	0.186331	1.14309	0.454835	1.01831	0.346061	0.778686	0.17499
	0	SMU_1592	pepQ	0.808333	0.880254	0.718797	0.961151	0.924956	0.791147	dipeptidase PepQ	0.836382	0.190886	1.01274	0.38472	0.478632	0.0507858	1.19755	0.561612	1.15173	0.521101	0.817505	0.206627
	0	SMU_2080	-	0.807957	0.880154	1.01726	0.955724	0.847459	0.707819	hypothetical protein	0.860479	0.215766	1.02101	0.396036	1.17122	0.496507	1.20553	0.577422	1.05043	0.386947	0.556997	0.0844695
	0	SMU_457	-	0.80765	0.960078	1.08905	1.47213	1.16873	0.995108	hypothetical protein	0.828528	0.177482	1.14754	0.581236	1.09091	0.358178	0.477467	0.0537688	1.0493	0.277818	1.21048	0.544655
	0	SMU_25	recO	0.8074	0.876593	0.98349	1.01226	0.910261	0.829202	DNA repair protein RecO	0.838612	0.190556	1.0119	0.375285	1.20384	0.639995	1.21293	0.573684	1.10241	0.457958	0.999905	0.317287
	0	SMU_828	rgpD	0.807368	0.865457	0.840007	0.975087	0.849359	0.766048	polysaccharide ABC transporter ATP-binding protein	0.832941	0.198438	0.998605	0.340365	0.916769	0.2698	1.23692	0.640971	1.0826	0.425886	0.714303	0.146221
	0	SMU_93c	-	0.806837	0.794993	0.850097	0.84222	0.856254	0.964148	transposase fragment	0.812236	0.165455	0.785689	0.154149	0.922148	0.275075	0.971332	0.280996	1.07377	0.413278	1.22999	0.649985
	0	SMU_1485c	-	0.806599	1.05029	0.779798	0.892446	0.801895	0.9072	endonuclease	0.807093	0.161176	1.1289	0.402292	0.642839	0.101992	1.11816	0.43484	0.97187	0.306932	1.18676	0.544675
	0	SMU_323	gpsA	0.805321	0.775893	0.764105	0.782864	0.776571	0.829755	NAD(P)H-dependent glycerol-3-phosphate dehydrogenase	0.832844	0.181742	0.70323	0.113333	0.64549	0.0988589	0.760782	0.155736	0.883006	0.233789	0.930237	0.27516
	0	SMU_1906c	-	0.804698	0.914202	0.937964	0.834312	0.858331	1.17326	hypothetical protein	0.833736	0.183188	1.0863	0.486061	1.15036	0.500906	0.945525	0.261226	1.07128	0.409104	0.954837	0.248984
	0	SMU_1026	-	0.804295	0.800332	1.11957	0.834349	0.80167	0.899581	hypothetical protein	0.727326	0.130686	0.725637	0.128203	1.03963	0.284625	0.820444	0.194229	0.870936	0.223619	1.03198	0.336762
	0	SMU_1693	hlyX	0.804228	0.825905	0.727626	0.826335	0.716276	0.756331	hemolysin	0.849424	0.206617	0.92566	0.242302	0.553598	0.0662212	0.945191	0.260661	0.71168	0.131436	0.752243	0.161141
	0	SMU_1154c	-	0.804185	0.859971	0.83314	0.869712	0.731479	0.925828	hypothetical protein	0.834348	0.182487	0.986258	0.309995	0.867235	0.241767	1.05439	0.365185	0.780699	0.162157	1.21246	0.580135
	0	SMU_1315c	-	0.803951	0.666763	0.780591	0.808861	0.771579	0.685358	ATP-binding protein	0.847782	0.206642	0.263148	0.0142242	0.705292	0.126727	0.857622	0.211186	0.872599	0.220115	0.482448	0.0581932
	0	SMU_2147c	-	0.803877	0.861901	0.895503	1.09284	0.978391	0.969552	hypothetical protein	0.852762	0.211697	0.999912	0.339309	1.09435	0.420651	1.11451	0.397162	1.2151	0.60475	1.22607	0.601987
	0	SMU_162c	-	0.803823	1.01901	1.04173	1.19873	1.09531	1.01212	hypothetical protein	0.852521	0.206517	1.17799	0.464595	1.16021	0.477322	0.931745	0.227107	1.12265	0.386577	1.19986	0.519459
	0	SMU_1105c	-	0.802717	0.812782	0.927431	0.914259	0.801086	0.827075	phosphoglycerate mutase	0.829827	0.191882	0.869978	0.198554	1.15774	0.516867	1.14909	0.4854	0.893482	0.250425	1.00187	0.316406
	0	SMU_47	-	0.802361	0.785442	0.774487	0.735477	0.732248	0.940693	hypothetical protein	0.833253	0.191006	0.677614	0.103779	0.656168	0.10542	0.606579	0.0922923	0.77801	0.162377	1.21326	0.593879
	0	SMU_161	-	0.802291	0.861426	0.801949	0.691488	0.718804	0.905285	transcriptional regulator	0.826866	0.172988	0.980387	0.304224	0.791919	0.175586	0.456794	0.0477828	0.729848	0.144655	1.17317	0.523759
	0	SMU_451	-	0.802275	0.919521	0.717643	0.838593	0.803336	0.899953	hypothetical protein	0.817932	0.168253	1.11694	0.520455	0.499493	0.0542492	0.959649	0.273293	0.896988	0.251857	1.15133	0.447162
	0	SMU_1037c	-	0.802183	1.172	0.957746	1.1948	1.07581	1.09515	histidine kinase	0.80737	0.162848	0.869972	0.156316	1.1718	0.541912	0.848705	0.177132	1.12361	0.355415	0.990464	0.288514
	0	SMU_1658	nrgA	0.80193	0.874643	0.945237	1.16268	0.910619	0.882251	ammonium transporter	0.790154	0.153839	1.00017	0.321376	1.17382	0.548724	0.945474	0.24465	1.13848	0.505991	1.1467	0.443644
	0	SMU_2148c	-	0.800974	0.891011	0.761159	0.85339	0.824	0.864053	cobalt permease	0.809803	0.164555	1.00912	0.367688	0.64729	0.10043	1.03571	0.333313	0.978062	0.315741	1.10409	0.401737
	0	SMU_1410	-	0.800863	0.947651	0.883202	0.758407	0.809593	0.847421	reductase	0.685879	0.113283	1.06991	0.462663	0.915501	0.269885	0.684173	0.126356	0.946786	0.29048	1.00017	0.317873
	0	SMU_1588c	-	0.800326	0.836162	0.752361	0.8497	0.71139	0.726621	hexosyltransferase	0.827876	0.193088	0.945404	0.257407	0.632943	0.0947197	1.01694	0.32473	0.707914	0.132513	0.62922	0.108964
	0	SMU_994	rnh	0.799903	0.885475	0.939868	1.13468	0.938962	0.913236	ribonuclease HII	0.829836	0.177347	1.02012	0.39518	1.16681	0.526757	1.08856	0.359039	1.13526	0.507402	1.17122	0.521717
	0	SMU_367	-	0.799205	1.05607	0.895111	1.06584	0.999335	1.31609	hypothetical protein	0.743489	0.13545	1.12646	0.382252	1.04399	0.373078	1.14081	0.452212	1.21845	0.566466	0.659591	0.112903
	0	SMU_1551c	-	0.798558	0.860208	0.767117	0.675566	0.687466	0.798587	ABC transporter ATP-binding protein	0.774727	0.149284	0.951455	0.261912	0.662716	0.107467	0.410159	0.0387988	0.639751	0.102783	0.862319	0.227017
	0	SMU_1545c	-	0.798285	0.832614	0.973003	1.37186	1.13499	1.11281	hypothetical protein	0.68819	0.116076	0.813777	0.168213	1.14525	0.488939	0.703167	0.105581	1.09335	0.323408	1.03085	0.333298
	0	SMU_2107c	-	0.797989	0.853119	0.876148	0.915402	0.86661	0.698726	hypothetical protein	0.809307	0.163644	0.943886	0.256522	0.92365	0.277372	1.10412	0.413353	1.03141	0.354129	0.48668	0.0616266
	0	SMU_1398	-	0.797874	0.711003	0.725859	0.768265	0.666204	0.662492	transcriptional regulator	0.815868	0.167012	0.456286	0.039965	0.498727	0.0549149	0.683342	0.126887	0.503693	0.0607558	0.383772	0.0320771
	0	SMU_1299c	-	0.79634	0.838449	0.828274	1.05009	0.839643	0.769899	acetate kinase	0.83777	0.186171	0.959242	0.272217	0.857509	0.232618	1.16272	0.49465	0.946603	0.295636	0.771264	0.171006
	0	SMU_1651	-	0.795781	0.912601	1.00585	0.911645	0.725629	0.964013	arsenate reductase	0.827242	0.172653	1.09333	0.491942	1.20721	0.579434	1.13776	0.460686	0.700274	0.127928	1.23076	0.643684
	0	SMU_855	-	0.794936	0.783337	0.918	0.943512	0.696778	0.879841	hypothetical protein	0.687744	0.112903	0.684175	0.105811	1.02566	0.3501	1.10759	0.420195	0.596067	0.0894995	1.04855	0.351617
	0	SMU_287	-	0.794653	0.83552	0.765316	0.71541	0.644665	0.769207	ComB, accessory factor for ComA	0.808881	0.162748	0.92638	0.236927	0.664154	0.108033	0.567079	0.0757808	0.50766	0.0597097	0.786289	0.187718
	0	SMU_151	-	0.794547	0.803107	0.956726	1.40992	1.13944	1.20771	hypothetical protein	0.652508	0.098954	0.713471	0.121411	1.05741	0.383694	0.63767	0.089044	1.08199	0.302718	0.8746	0.196982
	0	SMU_t20	-	0.7942	0.839639	1.12421	1.33238	1.34301	1.39727	Thr tRNA	0.667358	0.106216	0.823007	0.172593	1.05643	0.309845	0.759738	0.130425	0.711935	0.119725	0.560034	0.0826877
	0	SMU_607	-	0.792814	0.843161	0.83386	0.802618	0.781712	0.959514	hypothetical protein	0.780698	0.151216	0.956667	0.268614	0.833826	0.211587	0.802104	0.177442	0.887565	0.240771	1.20813	0.60467
	0	SMU_981	bglB1	0.791999	0.870071	0.952442	1.21587	1.10108	0.923671	BglB fragment	0.824893	0.172988	1.00661	0.361231	1.17956	0.574429	0.926791	0.224044	1.12818	0.380576	1.17318	0.528458
	0	SMU_46	-	0.791129	0.779576	0.928434	0.959716	0.841985	0.98763	hypothetical protein	0.823826	0.17029	0.700556	0.113604	1.10588	0.438919	1.20501	0.572953	1.05626	0.395966	1.21306	0.554925
	0	SMU_408	-	0.790273	1.02606	0.966429	1.3437	1.28712	1.31576	permease	0.651238	0.100065	1.18125	0.454054	1.18567	0.601141	0.709613	0.1101	0.819387	0.167322	0.670523	0.115445
	0	SMU_1473c	-	0.790188	0.793502	0.821084	0.788745	0.743399	0.770961	oxidoreductase	0.802005	0.158153	0.783412	0.149389	0.844197	0.223514	0.798817	0.179114	0.820781	0.189379	0.690103	0.133669
	0	SMU_1853	-	0.789787	0.824398	0.897677	1.14628	0.984972	1.02091	hypothetical protein	0.80695	0.161552	0.920866	0.234134	1.0792	0.406186	1.05947	0.328764	1.18333	0.560115	1.1926	0.51512
	0	SMU_1705	-	0.788139	0.835051	1.18716	1.03748	0.893439	0.898633	hypothetical protein	0.814976	0.167237	0.924175	0.238213	0.922024	0.191512	1.16396	0.491101	1.11581	0.473018	1.16571	0.49009
	0	SMU_516	-	0.78697	0.727233	0.682373	0.887741	0.747288	0.710834	hypothetical protein	0.769136	0.147052	0.485543	0.0447147	0.334621	0.0242843	1.11433	0.426657	0.802009	0.173809	0.555208	0.086977
	0	SMU_382c	-	0.78665	0.997756	1.03578	0.931748	0.891725	0.825253	oxidoreductase	0.673406	0.107853	1.11983	0.402993	1.10236	0.364144	1.12584	0.444024	1.05576	0.397893	0.914338	0.262678
	0	SMU_1697c	-	0.786191	0.923947	1.00714	1.33667	1.0984	1.16826	hypothetical protein	0.729551	0.12999	1.07834	0.473323	1.19625	0.539449	0.734435	0.123509	1.11018	0.361727	0.960813	0.26016
	0	SMU_1254	-	0.785406	0.808238	0.859661	0.874101	0.749296	0.748257	hypothetical protein	0.803462	0.156832	0.864989	0.191787	0.977849	0.318609	1.06523	0.378003	0.823333	0.192853	0.713707	0.146456
	0	SMU_1765c	-	0.784456	0.692634	0.930181	0.822286	0.758565	0.768388	hypothetical protein	0.684448	0.11476	0.343788	0.0227127	1.08307	0.40981	0.813547	0.190561	0.736667	0.147112	0.669973	0.123734
	0	SMU_1300c	-	0.784165	0.776637	0.729155	0.672985	0.65158	0.698249	hypothetical protein	0.757507	0.142933	0.720549	0.12478	0.538432	0.0635986	0.399029	0.0349499	0.505352	0.0647497	0.52301	0.0756507
	0	SMU_494	-	0.784002	0.929997	0.94714	0.931306	0.829419	0.823471	fructose-6-phosphate aldolase	0.775052	0.148959	1.14903	0.565891	1.18042	0.580165	1.18337	0.527718	0.997322	0.329945	0.98184	0.301727
	0	SMU_305	-	0.783873	0.769286	0.951828	0.966457	0.906842	1.06979	hypothetical protein	0.688402	0.116456	0.642927	0.0923524	1.14893	0.511211	1.15273	0.488669	1.11969	0.484189	1.12177	0.41491
	0	SMU_436c	-	0.783116	0.839726	0.858986	0.956995	0.731307	0.74435	transposase, ISSmu1	0.78433	0.152312	0.956165	0.267037	0.978974	0.319955	1.21395	0.592392	0.71671	0.137387	0.717421	0.147578
	0	SMU_1158c	-	0.782717	1.06495	1.22928	1.30635	1.27718	1.01585	hypothetical protein	0.625801	0.088013	1.01523	0.244915	0.748878	0.113569	0.677713	0.0993844	0.738167	0.133003	1.0568	0.356496
	0	SMU_1946	-	0.782449	0.805486	0.997565	1.25733	1.06666	0.857877	hypothetical protein	0.751362	0.138013	0.817082	0.163989	1.19028	0.515906	0.802642	0.149039	1.11783	0.392192	1.04529	0.35
	0	SMU_423	-	0.781899	0.818601	0.963057	1.26975	1.03489	1.18902	hypothetical protein	0.736194	0.132648	0.866067	0.192893	1.18969	0.610921	0.802063	0.151742	1.21225	0.508544	0.893577	0.213779
	0	SMU_1116c	-	0.78082	0.834759	0.933455	1.06978	0.939402	0.890341	hypothetical protein	0.731127	0.129905	0.934697	0.247007	1.14262	0.484955	1.16953	0.486426	1.18041	0.577207	1.14859	0.451847
	0	SMU_1352	-	0.779884	0.928784	0.904219	0.869521	0.860243	0.817093	transposase	0.757581	0.141051	1.1036	0.506507	1.11242	0.448754	1.05713	0.367192	1.09067	0.437798	0.959356	0.290976
	0	SMU_1157c	-	0.779698	0.805085	0.75754	0.82041	0.666682	0.712948	hypothetical protein	0.690731	0.118233	0.765738	0.14027	0.627736	0.092998	0.918139	0.244469	0.512471	0.0664314	0.566324	0.090986
	0	SMU_963c	-	0.779073	0.741389	0.807111	0.959321	0.744797	0.735115	deacetylase	0.752822	0.137528	0.570295	0.0676476	0.81653	0.199024	1.22604	0.619154	0.802729	0.17517	0.681181	0.129895
	0	SMU_401c	-	0.778021	0.985186	0.837612	0.87079	0.804934	0.802602	hypothetical protein	0.755346	0.142147	1.17906	0.567568	0.929769	0.282467	1.07115	0.382247	0.988436	0.322553	0.913553	0.263824
	0	SMU_703c	-	0.777691	0.867944	0.973079	0.927233	0.790199	0.782179	hypothetical protein	0.727937	0.127152	1.00143	0.326792	1.19286	0.581321	1.1587	0.50048	0.932074	0.276637	0.783901	0.182047
	0	SMU_383c	-	0.777668	0.934432	1.0319	1.01103	0.788602	0.81866	reductase	0.725994	0.126086	1.11808	0.522668	1.1558	0.454104	1.1755	0.512442	0.931706	0.278859	0.975905	0.299414
	0	SMU_701c	-	0.777494	0.839398	1.0103	1.19402	0.971002	0.807272	hypothetical protein	0.757672	0.143343	0.956736	0.275816	1.19088	0.514975	0.931646	0.226617	1.19175	0.599239	0.917719	0.267783
	0	SMU_2099c	-	0.777095	0.879571	1.04457	1.20131	0.929307	0.913657	hypothetical protein	0.729718	0.129289	1.0157	0.379234	1.16373	0.480521	0.941923	0.245145	1.09178	0.435511	1.17091	0.515716
	0	SMU_503c	-	0.776702	0.830079	0.912172	0.988401	0.87919	0.925369	hypothetical protein	0.77248	0.148078	0.934156	0.246396	1.1119	0.451326	1.23696	0.630245	1.09333	0.443789	1.19379	0.550886
	0	SMU_399	-	0.776067	0.830133	0.825544	0.823478	0.842262	0.763017	hypothetical protein	0.714203	0.123323	0.929	0.241782	0.837683	0.217177	0.884826	0.228514	1.03238	0.353428	0.744468	0.157613
	0	SMU_775c	-	0.775142	0.903842	0.872774	1.04007	0.898256	0.742807	hypothetical protein	0.649967	0.0982432	0.996587	0.33469	0.92962	0.281491	1.10494	0.373844	1.08352	0.420826	0.673813	0.126466
	0	SMU_595	pyrD	0.774286	0.844889	0.788639	0.904572	0.813327	0.876151	dihydroorotate dehydrogenase 1A	0.711134	0.122437	0.930057	0.243919	0.730789	0.143744	1.12083	0.432513	1.0068	0.336607	1.1469	0.453478
	0	SMU_545	-	0.773675	0.859845	0.730423	0.947658	0.87796	0.794402	hypothetical protein	0.579884	0.0751702	0.935019	0.246156	0.465539	0.0475325	1.15986	0.495756	1.09135	0.444625	0.817134	0.204079
	0	SMU_t25	-	0.773446	0.854233	1.10584	1.2895	1.30292	1.28386	Glu tRNA	0.579764	0.0737037	0.953042	0.261872	1.07628	0.344214	0.811738	0.161291	0.774661	0.148884	0.75928	0.147828
	0	SMU_1699c	-	0.773123	0.799423	0.813772	0.774878	0.765232	0.832943	hypothetical protein	0.728547	0.130541	0.824833	0.172563	0.839188	0.217147	0.772278	0.161181	0.880882	0.23499	1.0304	0.337793
	0	SMU_1487	-	0.772778	1.16401	0.958233	1.12914	0.981563	1.06849	hypothetical protein	0.656174	0.102137	0.914578	0.167993	1.17373	0.546917	0.970633	0.260876	1.18736	0.517753	1.03295	0.334494
	0	SMU_606	-	0.772502	0.781019	0.964055	0.901561	0.673347	0.722418	hypothetical protein	0.565369	0.069044	0.602008	0.0795445	1.14855	0.508744	1.08657	0.399715	0.498534	0.0578879	0.480084	0.0569469
	0	SMU_286	-	0.771388	0.830558	0.805378	0.686462	0.658486	0.801059	ABC transporter ATP-binding protein ComA	0.670408	0.107037	0.916633	0.230305	0.810154	0.1849	0.455857	0.0479129	0.526367	0.0703403	0.894448	0.251592
	0	SMU_159	-	0.770929	0.789664	0.738377	0.785932	0.700321	0.774674	hypothetical protein	0.727208	0.127753	0.776059	0.14488	0.577686	0.0737287	0.799801	0.180936	0.662471	0.112733	0.820279	0.206096
	0	SMU_1931	gidB	0.770508	0.807953	0.78124	0.858564	0.795584	0.686241	16S rRNA methyltransferase GidB	0.686687	0.113073	0.812701	0.167177	0.6856	0.1201	1.03685	0.33472	0.898813	0.25012	0.498745	0.0636537
	0	SMU_1470c	-	0.768442	0.846607	1.01462	0.848583	0.758619	0.707149	hypothetical protein	0.639107	0.0930831	0.869761	0.200245	1.12378	0.397092	0.984799	0.29475	0.811082	0.183894	0.519187	0.0735385
	0	SMU_293	-	0.768102	0.999743	1.20833	1.45968	1.16926	1.28614	hypothetical protein	0.625197	0.0873023	1.1708	0.50007	0.923995	0.193308	0.49417	0.0581231	1.04644	0.280726	0.736587	0.138248
	0	SMU_1094	-	0.767188	0.854271	0.911356	1.02553	0.780308	0.785364	ABC transporter ATP-binding protein	0.673913	0.108609	0.956089	0.267973	1.12792	0.464605	1.2003	0.53527	0.883674	0.233524	0.855573	0.224384
	0	SMU_178	-	0.766847	0.82907	0.829923	0.834274	0.714514	0.833322	hypothetical protein	0.691466	0.118013	0.926875	0.237518	0.87579	0.246782	0.975228	0.288468	0.71826	0.138403	1.03205	0.339885
	0	SMU_1310	-	0.765965	0.738976	0.756856	0.74745	0.697898	0.767229	hypothetical protein	0.623936	0.0880631	0.570862	0.0662863	0.650429	0.0986386	0.640696	0.110631	0.538925	0.0752553	0.754326	0.162342
	0	SMU_839	fol	0.765908	0.977733	0.975851	1.37982	1.06333	0.816897	folyl-polyglutamate synthetase	0.688909	0.116887	1.16736	0.55472	1.20231	0.612162	0.59	0.0788438	1.14019	0.418298	0.979481	0.301982
	0	SMU_1527	atpA	0.765421	0.739809	0.779962	0.736744	0.671976	0.773184	ATP synthase F0F1 subunit epsilon	0.686465	0.113724	0.564823	0.0638889	0.731564	0.142798	0.624109	0.103393	0.544421	0.0776577	0.801697	0.198619
	0	SMU_261c	-	0.764515	0.782498	0.814262	0.819368	0.814393	0.664366	transcriptional regulator	0.654263	0.102167	0.703252	0.114745	0.808322	0.183268	0.894799	0.234224	0.979177	0.315611	0.437079	0.0441892
	0	SMU_117c	-	0.763742	0.719707	0.741019	0.902354	0.730598	0.664226	hypothetical protein	0.684107	0.115045	0.486667	0.0445746	0.592481	0.0800651	1.14036	0.472583	0.73797	0.149219	0.4376	0.0438038
	0	SMU_556	ylmH	0.763707	0.785987	0.779132	0.811253	0.684743	0.693502	hypothetical protein	0.661943	0.104029	0.734596	0.131992	0.730793	0.143013	0.902968	0.239074	0.600563	0.0907758	0.515535	0.0699249
	0	SMU_1631	-	0.763279	0.757881	0.790246	0.892016	0.897545	0.769614	peptidyl-prolyl cis-trans isomerase	0.661438	0.103619	0.635128	0.0867818	0.752064	0.153198	1.10479	0.41471	1.1313	0.496572	0.781567	0.177202
	0	SMU_239c	-	0.762799	0.814297	0.771379	0.843196	0.717324	0.766159	hypothetical protein	0.663829	0.10499	0.868294	0.201211	0.68658	0.119585	1.00344	0.310876	0.710189	0.131872	0.77625	0.174054
	0	SMU_299c	-	0.762342	0.813004	0.881183	1.18841	1.07157	1.12775	bacteriocin peptide	0.624643	0.0875375	0.872539	0.197828	1.04199	0.366106	0.980551	0.266977	1.14523	0.42989	1.01266	0.308158
	0	SMU_378	-	0.761885	0.734709	0.858864	0.83888	0.684338	0.692436	hypothetical protein	0.637226	0.0931281	0.54148	0.0604354	0.914709	0.267362	0.929239	0.250681	0.523759	0.0697297	0.46817	0.0550651
	0	SMU_739c	-	0.761594	0.833925	0.888213	0.92111	0.763725	0.724978	hypothetical protein	0.684849	0.113799	0.942822	0.252457	1.09282	0.419515	1.16049	0.49951	0.823806	0.191727	0.639857	0.112087
	0	SMU_690	-	0.76133	0.996181	1.08617	0.79696	0.751742	1.14093	hypothetical protein	0.576429	0.0727027	1.16346	0.446336	1.05783	0.30549	0.684162	0.126697	0.741605	0.150325	0.882213	0.207528
	0	SMU_135	mleR	0.761083	0.831171	0.849795	1.03727	0.768015	0.696531	transcriptional regulator	0.575652	0.0728929	0.909168	0.218874	0.886969	0.254815	1.2055	0.546637	0.778966	0.162187	0.480988	0.0584985
	0	SMU_460	-	0.760893	0.695913	0.809194	0.798194	0.693057	0.722157	amino acid ABC transporter permease	0.615328	0.0843844	0.353723	0.0242543	0.782376	0.166421	0.781016	0.169259	0.606678	0.0923073	0.5615	0.0899299
	0	SMU_322c	-	0.760261	0.844814	0.773419	0.757777	0.905154	0.982685	glucose-1-phosphate uridylyltransferase	0.661048	0.104219	0.971419	0.291231	0.70686	0.128423	0.694711	0.132127	1.16269	0.543519	1.22161	0.583904
	0	SMU_2146c	-	0.759039	0.719336	0.68132	0.832055	0.78031	0.901022	hypothetical protein	0.597341	0.0798248	0.457349	0.037998	0.3	0.0196697	0.924728	0.246687	0.887209	0.24023	1.16737	0.483774
	0	SMU_428	-	0.758885	0.842301	0.777967	1.07859	0.884365	0.919559	hypothetical protein	0.621268	0.0858208	0.958953	0.275015	0.714412	0.133729	1.11129	0.397683	1.11583	0.471912	1.16801	0.510345
	0	SMU_1280c	-	0.758359	0.934737	1.0543	1.07657	0.917497	0.943519	hypothetical protein	0.606324	0.0825425	1.14281	0.557107	1.1443	0.432407	1.11312	0.408924	1.1747	0.563834	1.20788	0.60515
	0	SMU_292	-	0.757315	0.891686	0.887289	0.874479	0.69055	0.747639	transcriptional regulator	0.57036	0.0713664	1.01519	0.38006	1.01885	0.342167	1.04776	0.358694	0.507115	0.0642142	0.676807	0.128383
	0	SMU_1390	-	0.756512	0.814666	0.930166	1.06753	0.793608	0.85738	hypothetical protein	0.648586	0.0964114	0.867118	0.201807	1.15097	0.50002	1.16817	0.475921	0.884232	0.236326	1.08245	0.375445
	0	SMU_517	-	0.75609	0.753396	0.799981	0.892921	0.705455	0.705394	phosphopantetheine adenylyltransferase	0.634671	0.0918018	0.609547	0.0808458	0.788314	0.173208	1.11432	0.42498	0.663104	0.111181	0.534369	0.0783634
	0	SMU_543	-	0.755847	0.804642	0.844469	0.987433	0.899443	0.841288	hypothetical protein	0.559159	0.0598899	0.720831	0.125911	0.826223	0.208003	1.20448	0.578729	1.08162	0.42496	0.95025	0.28536
	0	SMU_252	-	0.755202	0.707567	0.677052	0.77226	0.735998	0.797812	hypothetical protein	0.651728	0.0981832	0.443988	0.0362212	0.326573	0.0233734	0.761425	0.155105	0.802529	0.173118	0.884239	0.244294
	0	SMU_1515	covX	0.754871	0.874293	0.761028	0.902904	0.807103	0.951611	hypothetical protein	0.654181	0.0978979	1.00393	0.358258	0.66244	0.110075	1.12782	0.443679	0.989083	0.323754	1.21445	0.624244
	0	SMU_1628	-	0.753904	0.728425	0.815365	1.21098	0.995705	1.03297	hypothetical protein	0.477414	0.0415766	0.446646	0.035991	0.666963	0.108824	0.938136	0.234299	1.14605	0.51471	1.12451	0.417047
	0	SMU_554	ylmF	0.753684	0.792142	0.931874	0.922115	0.754461	0.879308	hypothetical protein	0.603444	0.0815465	0.776361	0.144159	1.17269	0.537628	1.15929	0.499575	0.814586	0.182242	1.14907	0.451461
	0	SMU_1353	-	0.753348	0.919134	0.860484	0.954657	0.746362	0.713185	transposase	0.6526	0.097988	1.05715	0.446036	0.96327	0.30518	1.20619	0.56989	0.812991	0.182292	0.571827	0.0924424
	0	SMU_1807c	-	0.753171	0.82541	1.02814	1.2426	1.00273	0.977951	permease	0.563952	0.0592743	0.839182	0.179765	1.15636	0.459535	0.896711	0.204655	1.13712	0.496151	1.19136	0.549169
	0	SMU_951	-	0.752747	0.911987	0.920326	1.29415	1.058	1.01556	amino acid permease	0.578846	0.0753253	1.07629	0.467037	1.09369	0.422588	0.807105	0.150676	1.17286	0.455526	1.20161	0.526832
	0	SMU_1898	-	0.751961	0.870162	1.03677	1.10158	1.02937	1.22471	ABC transporter ATP-binding protein/permease	0.600409	0.0808358	0.996577	0.335185	1.16059	0.476316	1.1093	0.378649	1.20459	0.491361	0.824502	0.174144
	0	SMU_837	-	0.75033	0.733696	0.711094	0.802131	0.734686	0.705574	reductase	0.625144	0.086982	0.539078	0.0585485	0.466701	0.046016	0.807505	0.186316	0.753032	0.154149	0.536351	0.0794595
	0	SMU_467	pbp1a	0.747585	0.750924	0.751425	1.00557	0.830404	0.780048	penicillin-binding protein 1a; membrane carboxypeptidase	0.566488	0.0686136	0.571639	0.0698098	0.59583	0.0808158	1.22991	0.619264	0.946881	0.294775	0.785611	0.189915
	0	SMU_869	trxB2	0.747448	0.773332	0.728165	0.940022	0.834003	0.73554	thioredoxin reductase	0.623592	0.0886386	0.713167	0.121717	0.532991	0.0624224	1.18825	0.544169	1.00316	0.333383	0.675119	0.127387
	0	SMU_1036	-	0.745036	1.0428	1.09322	1.17191	1.0354	1.22972	hypothetical protein	0.564957	0.0656006	1.13366	0.40966	1.11752	0.390405	1.02405	0.297272	1.21272	0.508639	0.831282	0.178488
	0	SMU_1166c	-	0.744616	1.15314	1.11866	1.22592	0.907218	1.26254	ABC transporter permease	0.573697	0.0683383	0.956827	0.199219	1.06119	0.320801	0.902039	0.208128	1.16032	0.545315	0.763615	0.149054
	0	SMU_1676c	-	0.743815	0.711647	0.882905	1.15107	0.942274	1.02137	hypothetical protein	0.473864	0.0417417	0.343333	0.0231982	0.873636	0.2453	1.05121	0.32515	1.06311	0.402257	1.18383	0.469264
	0	SMU_223c	-	0.743635	0.741126	0.841384	0.917702	0.834481	0.792551	hypothetical protein	0.579804	0.073999	0.533955	0.0587938	0.912978	0.270055	1.14276	0.481011	1.04857	0.37524	0.875912	0.24024
	0	SMU_874	-	0.743132	0.938621	0.817012	0.872173	0.772537	0.800338	bifunctional homocysteine S-methyltransferase/5,10-methylenetetrahydrofolate reductase	0.5705	0.0685285	1.15132	0.579695	0.853103	0.228433	1.07525	0.390706	0.885954	0.230135	0.913374	0.262858
	0	SMU_435	-	0.742651	0.853676	0.824301	0.715399	0.705987	0.840164	N-acetylglucosamine-6-phosphate deacetylase	0.590642	0.0783383	0.992343	0.315881	0.879912	0.248824	0.564811	0.0746296	0.706772	0.134775	1.06854	0.362598
	0	SMU_2157	guaB	0.742042	0.779139	0.705055	0.929411	0.818865	0.876528	inosine 5'-monophosphate dehydrogenase	0.562751	0.0644995	0.701656	0.112377	0.411543	0.036046	1.16795	0.512658	0.947359	0.294449	1.14894	0.441061
	0	SMU_1547c	-	0.741616	0.825087	0.756597	0.781233	0.651274	0.711956	response regulator	0.580388	0.0749449	0.912912	0.227543	0.645128	0.100741	0.787028	0.170956	0.473091	0.0520921	0.575976	0.0945546
	0	SMU_410	brpA	0.741557	0.758336	0.801496	0.999826	0.870423	0.857804	transcriptional regulator	0.565045	0.0627828	0.598984	0.0767467	0.79723	0.177162	1.21761	0.603318	1.05291	0.386276	1.09917	0.392798
	0	SMU_1378	-	0.741264	0.923943	0.715161	0.967587	0.863487	0.880714	hypothetical protein	0.569157	0.0709309	1.1197	0.527908	0.472077	0.0489089	1.22683	0.618328	1.09181	0.44044	1.15125	0.464419
	0	SMU_1895c	-	0.740288	0.713087	0.788719	0.951489	0.833409	0.823838	hypothetical protein	0.56996	0.0704605	0.463176	0.0394094	0.753024	0.154525	1.18889	0.547437	1.03153	0.354685	0.991238	0.308584
	0	SMU_515	-	0.740099	0.873572	0.833338	0.993821	0.777717	0.696711	hypothetical protein	0.564362	0.0686386	1.01454	0.372708	0.862015	0.235566	1.22846	0.616692	0.816267	0.180576	0.505259	0.0682783
	0	SMU_1374	-	0.739492	0.821287	0.862483	1.1138	0.851483	0.810588	hypothetical protein	0.565491	0.0633984	0.909059	0.222487	0.977224	0.318894	1.11415	0.382538	1.01727	0.343674	0.919656	0.267427
	0	SMU_308	-	0.739213	1.14434	0.989782	1.31987	1.03581	1.05479	sorbitol-6-phosphate 2-dehydrogenase	0.560186	0.0602803	0.984787	0.219334	1.20085	0.598338	0.710945	0.109239	1.20517	0.49039	1.11474	0.402267
	0	SMU_2069	-	0.738857	0.811278	0.72914	0.904396	0.735074	0.906797	zinc transporter ZupT	0.580272	0.0746396	0.86618	0.202022	0.55874	0.0687938	1.12654	0.443739	0.730305	0.143649	1.10421	0.400676
	0	SMU_1870	mutS2	0.738732	0.784029	0.78968	0.812607	0.765198	0.838998	DNA mismatch repair protein MutS2	0.468698	0.0396446	0.633285	0.0868468	0.670381	0.114414	0.856165	0.207828	0.837311	0.199479	0.951904	0.287763
	0	SMU_971	folK	0.738532	0.843007	0.823371	0.889896	0.701464	0.85169	2-amino-4-hydroxy-6-hydroxymethyldihydropteridine pyrophosphokinase	0.555902	0.057037	0.957424	0.267868	0.840057	0.220736	1.0887	0.403223	0.644417	0.105145	1.08343	0.377412
	0	SMU_414	-	0.736711	0.691833	0.704807	0.739209	0.725146	0.73681	ABC transporter permease	0.572954	0.067963	0.346183	0.0226977	0.441658	0.0413363	0.632618	0.107653	0.732261	0.145866	0.68389	0.131096
	0	SMU_1072c	-	0.736406	0.898433	0.696838	1.00335	0.673954	0.662076	acetyltransferase	0.561596	0.0598699	1.05451	0.443338	0.358438	0.0287037	1.22174	0.586411	0.571809	0.0838539	0.381561	0.033038
	0	SMU_1430	cobQ	0.734356	0.707106	0.80294	0.998316	0.788773	0.702838	cobyric acid synthase CobQ	0.560645	0.0608909	0.423467	0.0317918	0.804688	0.18043	1.22996	0.618674	0.862287	0.213198	0.520256	0.0710861
	0	SMU_1066	guaA	0.733961	0.799784	0.796075	0.850058	0.719808	0.822941	GMP synthase	0.553793	0.0562663	0.790567	0.153524	0.778582	0.164835	1.00571	0.310571	0.67564	0.116326	0.982136	0.303784
	0	SMU_663	argC	0.733612	0.831632	0.752178	1.09853	0.916714	1.07335	N-acetyl-gamma-glutamyl-phosphate reductase	0.563867	0.0634985	0.944623	0.250576	0.607716	0.0879029	1.11313	0.400571	1.16176	0.534364	1.10494	0.388774
	0	SMU_734	-	0.732826	0.903388	0.761317	0.816805	0.839888	1.20523	hypothetical protein	0.561835	0.0613013	1.06047	0.45009	0.610216	0.0849049	0.856867	0.213574	1.04853	0.366827	0.879573	0.206026
	0	SMU_121	dinF	0.73224	0.835424	0.902656	1.13924	0.866618	0.870115	damage-inducible protein DinF	0.562466	0.0616517	0.942786	0.255751	1.11119	0.448814	1.02818	0.300015	0.97388	0.309029	1.15012	0.447843
	0	SMU_1128	ciaH	0.731811	0.877044	1.17628	1.29209	1.10024	1.11289	histidine kinase sensor CiaH	0.557476	0.0574775	1.02161	0.397292	0.975286	0.221612	0.770366	0.136877	1.11817	0.369925	1.01929	0.318338
	0	SMU_1553c	-	0.730565	0.905767	0.671175	0.737671	0.719865	0.786056	hypothetical protein	0.402138	0.0291842	0.916111	0.231091	0.266465	0.0132032	0.584676	0.0857407	0.634843	0.101041	0.738377	0.154845
	0	SMU_1632	pfs	0.730384	0.777279	0.861863	1.13716	0.905729	0.876634	5'-methylthioadenosine/S-adenosylhomocysteine nucleosidase	0.53352	0.0523373	0.702988	0.115405	0.939119	0.288128	1.0832	0.351852	1.08955	0.437893	1.12175	0.414339
	0	SMU_1882c	-	0.729366	0.75231	0.668174	0.855559	0.775696	0.692021	hypothetical protein	0.531726	0.0524274	0.601124	0.0776226	0.289083	0.0173624	1.00677	0.313418	0.841667	0.20473	0.500646	0.0659009
	0	SMU_2111c	-	0.729312	0.756894	0.751593	0.750775	0.646873	0.769042	hypothetical protein	0.561435	0.0606957	0.647079	0.0942442	0.590639	0.0786336	0.667352	0.118574	0.505823	0.063038	0.786688	0.186632
	0	SMU_05	-	0.727749	0.695996	0.702775	1.02213	0.788725	0.799989	hypothetical protein	0.472938	0.0418969	0.392727	0.0281081	0.433611	0.0390641	1.17188	0.483298	0.872573	0.225786	0.890592	0.248278
	0	SMU_914c	-	0.726254	0.74742	1.03238	1.22813	1.03989	1.16858	hypothetical protein	0.390522	0.0261912	0.440823	0.0348599	1.1603	0.46981	0.889021	0.195335	1.12253	0.397212	0.948517	0.24971
	0	SMU_372	-	0.724819	0.665136	0.93104	0.813195	0.89638	0.974492	hypothetical protein	0.53404	0.0529229	0.244362	0.0114965	1.15024	0.497978	0.883162	0.223664	1.1295	0.49465	1.19334	0.511261
	0	SMU_396	glpF	0.724503	0.744524	0.97765	1.3955	1.04589	1.10021	glycerol uptake facilitator protein	0.387426	0.0263714	0.455939	0.0376527	1.13896	0.473143	0.6523	0.0936987	1.14113	0.420355	1.0654	0.363133
	0	SMU_1255c	-	0.72377	0.801737	0.796884	0.833804	0.701468	0.766747	hypothetical protein	0.530872	0.0518118	0.811618	0.165736	0.791471	0.17509	0.957238	0.274044	0.66351	0.112578	0.781303	0.183008
	0	SMU_2040	treR	0.722968	0.847823	0.880951	0.76516	0.694442	0.695916	transcriptional regulator; repressor of the trehalose operon	0.52712	0.0503904	0.965321	0.286021	1.03207	0.353839	0.716743	0.140981	0.637461	0.103053	0.51911	0.073008
	0	SMU_499	-	0.722924	0.838373	1.02069	0.844435	0.663179	0.689958	late competence protein	0.493607	0.0452102	0.909877	0.221777	1.13783	0.427683	1.0044	0.304134	0.535833	0.074019	0.49718	0.0661912
	0	SMU_1434c	-	0.721869	0.813822	0.794158	0.858471	0.832457	0.864123	glycosyltransferase	0.506359	0.0466316	0.867073	0.203098	0.780646	0.163318	1.04492	0.33994	1.04999	0.373644	1.01385	0.326787
	0	SMU_1411	-	0.721269	0.728794	0.814856	1.03517	0.928339	0.89636	hypothetical protein	0.46631	0.0392092	0.535571	0.0562913	0.810934	0.191166	1.19825	0.535556	1.11744	0.478744	1.15105	0.467217
	0	SMU_1831	aspG	0.718164	0.741723	0.699698	0.81053	0.706579	0.688151	L-asparaginase	0.506054	0.0468569	0.577309	0.0719469	0.433425	0.0392643	0.884145	0.22524	0.654683	0.108458	0.497188	0.0637037
	0	SMU_1472	recJ	0.715349	0.889188	0.836653	1.07615	0.897614	0.82498	single-strand DNA-specific exonuclease RecJ	0.475723	0.0411912	1.03412	0.412508	0.924574	0.277187	1.11265	0.39984	1.07442	0.415681	0.986973	0.306762
	0	SMU_2159	-	0.714167	0.733484	0.834729	0.923721	0.662062	0.72973	ABC transporter ATP-binding protein	0.465361	0.0386637	0.532212	0.0554054	0.863394	0.238103	1.15524	0.492047	0.478514	0.0531682	0.637902	0.111106
	0	SMU_1900	-	0.712361	0.954465	0.952132	0.951149	0.721354	0.71639	hypothetical protein	0.223243	0.00826827	0.837762	0.17988	0.81685	0.201146	0.994233	0.298569	0.505595	0.0637688	0.41779	0.0378478
	0	SMU_374	-	0.707904	0.730046	0.811775	0.873712	0.701801	0.680725	oxidoreductase	0.438608	0.0346847	0.522132	0.0514815	0.833699	0.213223	1.07122	0.386562	0.62962	0.0995796	0.481347	0.059024
	0	SMU_660	-	0.705634	0.751126	0.816029	0.997051	0.734405	0.791543	histidine kinase SpaK	0.442956	0.0352503	0.599883	0.0771622	0.813758	0.188574	1.23047	0.620776	0.595638	0.0888388	0.874991	0.23955
	0	SMU_996	-	0.705465	0.750989	0.988488	0.760247	0.686292	0.899957	ferrichromeABC transporter permease	0.421677	0.0327127	0.602644	0.0787237	1.20533	0.633448	0.663379	0.120856	0.644136	0.104454	1.16477	0.496106
	0	SMU_2138	dnaC	0.703819	0.822369	0.681775	0.815215	0.814237	0.898417	replicative DNA helicase	0.403129	0.0296597	0.864205	0.190315	0.334295	0.0249299	0.886564	0.22985	1.00433	0.333268	1.16569	0.48483
	0	SMU_893	-	0.703584	0.782436	1.00691	1.03251	0.801773	0.879843	anticodon nuclease	0.403493	0.0294845	0.732269	0.130841	1.19691	0.543939	1.17146	0.503644	0.972819	0.312588	1.14632	0.457838
	0	SMU_1056	-	0.703434	0.829275	0.779325	1.08499	0.701949	0.700252	hypothetical protein	0.356475	0.0217668	0.872544	0.197392	0.645114	0.0991241	1.13688	0.436997	0.536073	0.0737838	0.456991	0.0516917
	0	SMU_1748	akh	0.702333	0.763921	0.800226	0.831679	0.740554	0.724215	aspartate kinase	0.413092	0.0314264	0.674671	0.102653	0.770096	0.16034	0.925787	0.247432	0.744398	0.151637	0.583263	0.0966266
	0	SMU_281	-	0.698876	0.734588	0.854245	1.20607	0.972064	0.988183	hypothetical protein	0.383864	0.0253604	0.535211	0.0570571	0.858826	0.234264	0.942505	0.244825	1.17043	0.558268	1.21052	0.542858
	0	SMU_1323	-	0.697818	0.692899	0.914115	1.07036	0.84776	0.783438	hydrolase	0.384586	0.0256006	0.369214	0.0258709	1.0783	0.403148	1.14107	0.442608	0.984551	0.318328	0.786934	0.186296
	0	SMU_311	-	0.697763	1.02798	1.00004	1.07989	0.699672	1.06389	PTS system sorbitol (glucitol) transporter subunit IIC2	0.337826	0.0194444	1.18004	0.457132	1.19805	0.573704	1.12485	0.421677	0.569007	0.0831582	1.12949	0.421722
	0	SMU_1897	-	0.696748	0.805821	0.727931	0.924057	0.662808	0.68574	ABC transporter ATP-binding protein	0.307455	0.0169269	0.842065	0.181647	0.493907	0.0531481	1.14478	0.480716	0.525303	0.0694094	0.458068	0.0474575
	0	SMU_1322	budC	0.69661	0.722089	0.82593	0.964063	0.835074	0.815994	acetoin reductase	0.365581	0.0236036	0.463315	0.041972	0.781502	0.166627	1.13822	0.462012	0.911525	0.263238	0.841767	0.216972
	0	SMU_1578	birA	0.696121	0.7602	0.721522	0.806083	0.724882	0.782792	bifunctional biotin--[acetyl-CoA-carboxylase] synthetase/biotin operon repressor	0.402416	0.03001	0.653188	0.0974224	0.526245	0.0603153	0.858169	0.213468	0.738511	0.148959	0.838421	0.21527
	0	SMU_1093	-	0.695934	0.864706	0.711686	0.887618	0.699909	0.730759	ABC transporter permease	0.341111	0.019975	0.983049	0.30013	0.446421	0.0424525	1.04882	0.361156	0.641768	0.105355	0.653314	0.115425
	0	SMU_1889c	-	0.695505	0.930076	1.0794	1.17265	0.887104	1.15342	hypothetical protein	0.364462	0.0237137	1.04736	0.423559	1.10951	0.383719	1.02543	0.298699	1.09277	0.442467	0.984634	0.282873
	0	SMU_1412c	-	0.695249	0.764932	0.916832	1.16621	0.888686	0.782578	ABC transporter membrane protein subunit and ATP-binding protein	0.394928	0.0272773	0.654088	0.0969019	1.14258	0.483794	0.968831	0.261361	1.05588	0.394239	0.788683	0.191842
	0	SMU_2137c	-	0.69277	0.962312	0.934967	1.00749	0.833324	0.933826	hypothetical protein	0.366508	0.0231131	1.16351	0.6101	1.1707	0.540235	1.20689	0.555726	1.04779	0.37024	1.21069	0.597467
	0	SMU_63c	-	0.692207	0.796365	0.854827	1.12202	1.02636	0.980927	hypothetical protein	0.283084	0.0151602	0.572522	0.0659059	0.787159	0.170591	0.916258	0.216912	1.0979	0.337943	0.913679	0.264775
	0	SMU_1554c	-	0.687392	0.888724	0.688378	0.769514	0.742159	0.784532	hypothetical protein	0.226301	0.00826827	0.780792	0.148108	0.29541	0.018038	0.622196	0.104945	0.663653	0.110941	0.675201	0.126051
	0	SMU_745	lmrB	0.685899	0.822201	0.831711	1.13644	0.931	0.995381	drug-export protein; multidrug resistance protein	0.276038	0.0146446	0.870615	0.198263	0.814925	0.190475	1.08155	0.352397	1.09006	0.437007	1.21276	0.557823
	0	SMU_87	-	0.684339	0.666317	0.855652	1.05119	0.751884	0.838979	hypothetical protein	0.275238	0.0144645	0.22988	0.00954955	0.832382	0.211637	1.18211	0.522422	0.577177	0.0849299	0.949718	0.286151
	0	SMU_1827	-	0.681996	0.725063	0.698631	1.00604	0.705695	0.726774	biotin biosynthesis protein	0.283333	0.0153153	0.461067	0.0410761	0.363272	0.0294545	1.22963	0.614815	0.61165	0.0945946	0.571963	0.0933233
	0	SMU_233	ilvC	0.680887	0.791988	0.996051	1.0634	0.845567	0.947388	ketol-acid reductoisomerase	0.333009	0.0188338	0.783791	0.154169	1.20591	0.601547	1.17119	0.48477	1.04983	0.372538	1.20955	0.596301
	0	SMU_2098	argS	0.679815	0.775117	0.724502	0.840065	0.660927	0.712971	arginyl-tRNA synthetase	0.312703	0.0173724	0.703705	0.116932	0.527225	0.0598999	1.00613	0.306171	0.440534	0.0454204	0.572661	0.0937237
[truncated: 12 more rows]

## Sheet: TableS2
Table S2 Significantly changed GO terms under heat stimuli in S. mutans(P < 0.01)
[truncated: 54 more rows]

[truncated: 4 more sheets: TableS3, TableS4, TableS5, TableS6]
